# Supplementary material for: 1-(5-Nitro-2-oxoindolin-3-yl­idene)thio­semicarbazide
Source: Acta Crystallogr Sect E Struct Rep Online. 2011 Oct 5;67(Pt 11):o2858. doi: 10.1107/S1600536811040293 (PMC3247594; doi:10.1107/S1600536811040293)
Supplement: Supplementary file 1 [file e-67-o2858-sup1.cif]

##############################################################################
#                                                                            #
# This CIF contains the data in a paper accepted for publication in          #
# Acta Crystallographica Section E. It conforms to the requirements of       #
# Notes for Authors for Acta Crystallographica Section E, and has been       #
# peer reviewed under the auspices of the IUCr Commission on Journals.       #
#                                                                            #
# Full details of the Crystallographic Information File format               #
# are given in the paper "The Crystallographic Information File (CIF):       #
# a New Standard Archive File for Crystallography" by S. R. Hall, F. H.      #
# Allen and I. D. Brown [Acta Cryst. (1991), A47, 655-685].                  #
#                                                                            #
# The current version of the core CIF dictionary is obtainable from          #
# ftp://ftp.iucr.org/pub/cif_core.dic.                                       #
#                                                                            #
# Software is freely available for graphical display of the structure(s)     #
# in this CIF. For information consult the CIF software page                 #
# http://www.iucr.org/resources/cif/software.                                #
#                                                                            #
# This file may be used for bona fide research purposes within the           #
# scientific community so long as proper attribution is given to the journal # 
# article from which it was obtained.                                        #
#                                                                            #
##############################################################################
data_I
_audit_creation_method     SHELXL-97
_chemical_name_systematic
;
1-(5-Nitro-2-oxoindolin-3-ylidene)thiosemicarbazide
;
_chemical_name_common     5-Nitroisatin-3-thiosemicarbazone
_chemical_formula_moiety     'C9 H7 N5 O3 S'
_chemical_formula_sum     'C9 H7 N5 O3 S'
_chemical_formula_iupac     'C9 H7 N5 O3 S'
_chemical_formula_weight     265.26
_chemical_melting_point     ?
_symmetry_cell_setting     monoclinic
_symmetry_space_group_name_H-M     'P 21/c'
_symmetry_space_group_name_Hall     '-P 2ybc'
loop_
    _symmetry_equiv_pos_as_xyz
    'x, y, z'
    '-x, y+1/2, -z+1/2'
    '-x, -y, -z'
    'x, -y-1/2, z-1/2'
_cell_length_a     5.2112(2)
_cell_length_b     15.5354(5)
_cell_length_c     13.8711(5)
_cell_angle_alpha     90.00
_cell_angle_beta     105.855(2)
_cell_angle_gamma     90.00
_cell_volume     1080.25(7)
_cell_formula_units_Z     4
_cell_measurement_reflns_used     26694
_cell_measurement_theta_min     2.91
_cell_measurement_theta_max     27.485
_cell_measurement_temperature     293(2)
_exptl_crystal_description     prism
_exptl_crystal_colour     colourless
_exptl_crystal_size_max     0.08
_exptl_crystal_size_mid     0.07
_exptl_crystal_size_min     0.03
_exptl_crystal_density_diffrn     1.631
_exptl_crystal_density_meas     ?
_exptl_crystal_density_method     'not measured'
_exptl_crystal_F_000     544
_exptl_absorpt_coefficient_mu     0.309
_exptl_absorpt_correction_type     analytical
_exptl_absorpt_process_details     '(Alcock, 1970)'
_exptl_absorpt_correction_T_min     0.9661
_exptl_absorpt_correction_T_max     0.9834
_exptl_special_details
;
;
_diffrn_ambient_temperature     293(2)
_diffrn_radiation_type     MoK\a
_diffrn_radiation_wavelength     0.71073
_diffrn_radiation_source     'fine-focus sealed tube'
_diffrn_radiation_monochromator     graphite
_diffrn_measurement_device_type     'Nonius KappaCCD'
_diffrn_measurement_method     'CCD rotation images, thick slices'
_diffrn_detector_area_resol_mean     9
_diffrn_reflns_number     15688
_diffrn_reflns_av_R_equivalents     0.0552
_diffrn_reflns_av_sigmaI/netI     0.0369
_diffrn_reflns_theta_min     3.03
_diffrn_reflns_theta_max     27.47
_diffrn_reflns_theta_full     27.47
_diffrn_measured_fraction_theta_max     0.996
_diffrn_measured_fraction_theta_full     0.996
_diffrn_reflns_limit_h_min     -6
_diffrn_reflns_limit_h_max     6
_diffrn_reflns_limit_k_min     -19
_diffrn_reflns_limit_k_max     20
_diffrn_reflns_limit_l_min     -18
_diffrn_reflns_limit_l_max     17
_diffrn_standards_number     ?
_diffrn_standards_interval_count     ?
_diffrn_standards_interval_time     ?
_diffrn_standards_decay_%     ?
_refine_special_details
;
Refinement of <i>F</i>^2^ against ALL reflections. The weighted <i>R</i>-factor
<i>wR</i> and goodness of fit <i>S</i> are based on <i>F</i>^2^, conventional
<i>R</i>-factors <i>R</i> are based on <i>F</i>, with <i>F</i> set to zero for
negative <i>F</i>^2^. The threshold expression of <i>F</i>^2^ >
\s(<i>F</i>^2^) is used only for calculating <i>R</i>-factors(gt) <i>etc</i>.
and is not relevant to the choice of reflections for refinement.
<i>R</i>-factors based on <i>F</i>^2^ are statistically about twice as large
as those based on <i>F</i>, and <i>R</i>- factors based on ALL data will be
even larger.
;
_reflns_number_total     2469
_reflns_number_gt     1646
_reflns_threshold_expression     I>2sigma(I)
_refine_ls_structure_factor_coef     Fsqd
_refine_ls_matrix_type     full
_refine_ls_R_factor_all     0.0767
_refine_ls_R_factor_gt     0.0405
_refine_ls_wR_factor_gt     0.0905
_refine_ls_wR_factor_ref     0.1077
_refine_ls_goodness_of_fit_ref     1.024
_refine_ls_restrained_S_all     1.024
_refine_ls_number_reflns     2469
_refine_ls_number_parameters     191
_refine_ls_number_restraints     0
_refine_ls_hydrogen_treatment     refall
_refine_ls_weighting_scheme     calc
_refine_ls_weighting_details
         'calc w=1/[\s^2^(Fo^2^)+(0.0502P)^2^+0.2777P] where P=(Fo^2^+2Fc^2^)/3'
_atom_sites_solution_hydrogens     difmap
_atom_sites_solution_primary     direct
_atom_sites_solution_secondary     difmap
_refine_ls_shift/su_max     0.000
_refine_ls_shift/su_mean     0.000
_refine_diff_density_max     0.183
_refine_diff_density_min     -0.267
_refine_ls_extinction_method     none
_refine_ls_extinction_coef     ?
loop_
    _atom_type_symbol
    _atom_type_description
    _atom_type_scat_dispersion_real
    _atom_type_scat_dispersion_imag
    _atom_type_scat_source
    C C 0.0033 0.0016 'International Tables Vol C Tables 4.2.6.8 and 6.1.1.4'
    H H 0.0000 0.0000 'International Tables Vol C Tables 4.2.6.8 and 6.1.1.4'
    N N 0.0061 0.0033 'International Tables Vol C Tables 4.2.6.8 and 6.1.1.4'
    O O 0.0106 0.0060 'International Tables Vol C Tables 4.2.6.8 and 6.1.1.4'
    S S 0.1246 0.1234 'International Tables Vol C Tables 4.2.6.8 and 6.1.1.4'
_computing_data_collection     'COLLECT (Nonius, 1998)'
_computing_cell_refinement     'DENZO and SCALEPACK (Otwinowski & Minor, 1997)'
_computing_data_reduction     'DENZO and SCALEPACK (Otwinowski & Minor, 1997)'
_computing_structure_solution     'SHELXS97 (Sheldrick, 2008)'
_computing_structure_refinement     'SHELXL97 (Sheldrick, 2008)'
_computing_molecular_graphics     'ORTEP-3 for Windows (Farrugia, 1997)'
_computing_publication_material     'WinGX (Farrugia, 1999)'
loop_
    _atom_site_type_symbol
    _atom_site_label
    _atom_site_fract_x
    _atom_site_fract_y
    _atom_site_fract_z
    _atom_site_U_iso_or_equiv
    _atom_site_adp_type
    _atom_site_calc_flag
    _atom_site_refinement_flags
    _atom_site_occupancy
    _atom_site_symmetry_multiplicity
    _atom_site_disorder_assembly
    _atom_site_disorder_group
    S S -0.82185(11) 0.04442(3) 0.13953(5) 0.0550(2) Uani d . 1 1 . .
    O O1 -0.3758(3) 0.30256(9) 0.25265(11) 0.0497(4) Uani d . 1 1 . .
    O O2 0.8282(4) 0.06044(11) 0.57143(16) 0.0833(6) Uani d . 1 1 . .
    O O3 1.0641(3) 0.17173(11) 0.62922(13) 0.0689(5) Uani d . 1 1 . .
    N N1 0.0324(3) 0.34347(11) 0.35807(13) 0.0456(4) Uani d . 1 1 . .
    H H4 -0.001(5) 0.3986(19) 0.3598(18) 0.068(8) Uiso d . 1 1 . .
    N N2 0.8602(4) 0.13826(13) 0.57750(14) 0.0534(5) Uani d . 1 1 . .
    N N3 -0.1521(3) 0.12472(10) 0.31461(13) 0.0416(4) Uani d . 1 1 . .
    N N4 -0.3969(3) 0.12302(10) 0.24907(13) 0.0438(4) Uani d . 1 1 . .
    H H5 -0.481(5) 0.1742(16) 0.2237(17) 0.059(7) Uiso d . 1 1 . .
    N N5 -0.3935(4) -0.02231(12) 0.26970(16) 0.0564(5) Uani d . 1 1 . .
    H H6 -0.469(5) -0.0697(16) 0.2592(18) 0.059(7) Uiso d . 1 1 . .
    H H7 -0.234(6) -0.0184(18) 0.315(2) 0.072(8) Uiso d . 1 1 . .
    C C1 0.2206(4) 0.21247(12) 0.40888(14) 0.0382(4) Uani d . 1 1 . .
    C C2 0.2575(4) 0.30160(12) 0.41775(15) 0.0407(5) Uani d . 1 1 . .
    C C3 0.4895(4) 0.33798(14) 0.47706(16) 0.0473(5) Uani d . 1 1 . .
    H H1 0.519(5) 0.3964(16) 0.4829(16) 0.055(6) Uiso d . 1 1 . .
    C C4 0.6870(4) 0.28252(14) 0.52923(16) 0.0470(5) Uani d . 1 1 . .
    H H2 0.847(5) 0.3009(15) 0.5747(17) 0.058(6) Uiso d . 1 1 . .
    C C5 0.6461(4) 0.19440(13) 0.52072(15) 0.0423(5) Uani d . 1 1 . .
    C C6 0.4156(4) 0.15681(13) 0.46118(16) 0.0430(5) Uani d . 1 1 . .
    H H3 0.394(4) 0.0988(15) 0.4573(16) 0.050(6) Uiso d . 1 1 . .
    C C7 -0.0416(4) 0.19895(12) 0.33974(14) 0.0398(5) Uani d . 1 1 . .
    C C8 -0.1545(4) 0.28607(12) 0.30925(15) 0.0416(5) Uani d . 1 1 . .
    C C9 -0.5237(4) 0.04538(12) 0.22445(15) 0.0420(5) Uani d . 1 1 . .
loop_
    _atom_site_aniso_label
    _atom_site_aniso_U_11
    _atom_site_aniso_U_22
    _atom_site_aniso_U_33
    _atom_site_aniso_U_12
    _atom_site_aniso_U_13
    _atom_site_aniso_U_23
    S 0.0442(3) 0.0362(3) 0.0713(4) -0.0030(2) -0.0065(3) 0.0049(2)
    O1 0.0429(8) 0.0369(7) 0.0590(9) 0.0058(6) -0.0035(7) -0.0004(6)
    O2 0.0670(12) 0.0471(10) 0.1111(15) 0.0072(8) -0.0173(10) 0.0094(10)
    O3 0.0427(9) 0.0704(11) 0.0784(12) -0.0001(8) -0.0093(8) 0.0074(9)
    N1 0.0454(10) 0.0282(8) 0.0561(11) 0.0011(7) 0.0019(8) -0.0007(7)
    N2 0.0430(10) 0.0537(12) 0.0571(11) 0.0054(8) 0.0030(9) 0.0054(9)
    N3 0.0381(9) 0.0343(8) 0.0480(9) -0.0002(7) 0.0045(7) -0.0019(7)
    N4 0.0398(9) 0.0309(8) 0.0532(10) 0.0015(7) 0.0002(8) -0.0010(7)
    N5 0.0464(11) 0.0318(9) 0.0769(14) -0.0018(8) -0.0072(10) 0.0044(9)
    C1 0.0392(10) 0.0314(9) 0.0416(10) -0.0009(8) 0.0070(8) -0.0015(8)
    C2 0.0405(11) 0.0342(10) 0.0451(11) 0.0008(8) 0.0080(9) -0.0011(8)
    C3 0.0484(12) 0.0355(11) 0.0541(13) -0.0056(9) 0.0076(10) -0.0060(9)
    C4 0.0415(11) 0.0466(12) 0.0483(12) -0.0038(9) 0.0047(10) -0.0050(9)
    C5 0.0378(10) 0.0432(11) 0.0427(11) 0.0043(8) 0.0055(9) 0.0028(8)
    C6 0.0420(11) 0.0354(10) 0.0485(12) 0.0011(8) 0.0073(9) -0.0002(9)
    C7 0.0412(11) 0.0304(9) 0.0446(11) 0.0024(8) 0.0063(9) -0.0011(8)
    C8 0.0406(11) 0.0344(10) 0.0463(11) 0.0014(8) 0.0058(9) -0.0013(8)
    C9 0.0404(10) 0.0317(9) 0.0506(12) 0.0006(8) 0.0069(9) -0.0014(8)
_geom_special_details
;
All e.s.d.'s (except the e.s.d. in the dihedral angle between two l.s. planes)
are estimated using the full covariance matrix. The cell e.s.d.'s are taken
into account individually in the estimation of e.s.d.'s in distances, angles
and torsion angles; correlations between e.s.d.'s in cell parameters are only
used when they are defined by crystal symmetry. An approximate (isotropic)
treatment of cell e.s.d.'s is used for estimating e.s.d.'s involving l.s.
planes.
;
loop_
    _geom_bond_atom_site_label_1
    _geom_bond_atom_site_label_2
    _geom_bond_site_symmetry_2
    _geom_bond_distance
    _geom_bond_publ_flag
    S C9 . 1.674(2) ?
    O1 C8 . 1.231(2) ?
    O2 N2 . 1.220(2) ?
    O3 N2 . 1.224(2) ?
    N1 C8 . 1.357(3) ?
    N1 C2 . 1.398(2) ?
    N1 H4 . 0.88(3) ?
    N2 C5 . 1.464(3) ?
    N3 C7 . 1.294(2) ?
    N3 N4 . 1.350(2) ?
    N4 C9 . 1.373(2) ?
    N4 H5 . 0.93(2) ?
    N5 C9 . 1.314(3) ?
    N5 H6 . 0.83(2) ?
    N5 H7 . 0.90(3) ?
    C1 C6 . 1.380(3) ?
    C1 C2 . 1.399(3) ?
    C1 C7 . 1.454(3) ?
    C2 C3 . 1.384(3) ?
    C3 C4 . 1.385(3) ?
    C3 H1 . 0.92(2) ?
    C4 C5 . 1.386(3) ?
    C4 H2 . 0.94(2) ?
    C5 C6 . 1.387(3) ?
    C6 H3 . 0.91(2) ?
    C7 C8 . 1.490(3) ?
loop_
    _geom_angle_atom_site_label_1
    _geom_angle_atom_site_label_2
    _geom_angle_atom_site_label_3
    _geom_angle_site_symmetry_1
    _geom_angle_site_symmetry_3
    _geom_angle
    _geom_angle_publ_flag
    C8 N1 C2 . . 111.20(17) ?
    C8 N1 H4 . . 122.3(17) ?
    C2 N1 H4 . . 125.5(17) ?
    O2 N2 O3 . . 122.80(18) ?
    O2 N2 C5 . . 118.90(18) ?
    O3 N2 C5 . . 118.30(19) ?
    C7 N3 N4 . . 117.92(16) ?
    N3 N4 C9 . . 119.14(16) ?
    N3 N4 H5 . . 119.9(15) ?
    C9 N4 H5 . . 120.9(15) ?
    C9 N5 H6 . . 117.8(17) ?
    C9 N5 H7 . . 122.6(18) ?
    H6 N5 H7 . . 119(2) ?
    C6 C1 C2 . . 120.68(17) ?
    C6 C1 C7 . . 132.90(17) ?
    C2 C1 C7 . . 106.43(16) ?
    C3 C2 N1 . . 128.15(18) ?
    C3 C2 C1 . . 122.23(18) ?
    N1 C2 C1 . . 109.61(16) ?
    C2 C3 C4 . . 117.42(19) ?
    C2 C3 H1 . . 123.6(15) ?
    C4 C3 H1 . . 118.9(15) ?
    C3 C4 C5 . . 119.68(19) ?
    C3 C4 H2 . . 123.9(14) ?
    C5 C4 H2 . . 116.3(14) ?
    C4 C5 C6 . . 123.69(19) ?
    C4 C5 N2 . . 117.76(18) ?
    C6 C5 N2 . . 118.55(18) ?
    C1 C6 C5 . . 116.30(19) ?
    C1 C6 H3 . . 122.0(14) ?
    C5 C6 H3 . . 121.7(14) ?
    N3 C7 C1 . . 125.12(17) ?
    N3 C7 C8 . . 128.38(17) ?
    C1 C7 C8 . . 106.45(15) ?
    O1 C8 N1 . . 126.92(18) ?
    O1 C8 C7 . . 126.75(17) ?
    N1 C8 C7 . . 106.32(16) ?
    N5 C9 N4 . . 115.68(18) ?
    N5 C9 S . . 126.01(16) ?
    N4 C9 S . . 118.29(14) ?
loop_
    _geom_torsion_atom_site_label_1
    _geom_torsion_atom_site_label_2
    _geom_torsion_atom_site_label_3
    _geom_torsion_atom_site_label_4
    _geom_torsion_site_symmetry_1
    _geom_torsion_site_symmetry_2
    _geom_torsion_site_symmetry_3
    _geom_torsion_site_symmetry_4
    _geom_torsion
    _geom_torsion_publ_flag
    C7 N3 N4 C9 . . . . -177.19(19) ?
    C8 N1 C2 C3 . . . . 179.0(2) ?
    C8 N1 C2 C1 . . . . -0.1(2) ?
    C6 C1 C2 C3 . . . . 1.1(3) ?
    C7 C1 C2 C3 . . . . -178.98(19) ?
    C6 C1 C2 N1 . . . . -179.75(19) ?
    C7 C1 C2 N1 . . . . 0.1(2) ?
    N1 C2 C3 C4 . . . . -179.6(2) ?
    C1 C2 C3 C4 . . . . -0.7(3) ?
    C2 C3 C4 C5 . . . . -0.2(3) ?
    C3 C4 C5 C6 . . . . 0.6(3) ?
    C3 C4 C5 N2 . . . . -179.8(2) ?
    O2 N2 C5 C4 . . . . 179.7(2) ?
    O3 N2 C5 C4 . . . . -0.2(3) ?
    O2 N2 C5 C6 . . . . -0.7(3) ?
    O3 N2 C5 C6 . . . . 179.4(2) ?
    C2 C1 C6 C5 . . . . -0.7(3) ?
    C7 C1 C6 C5 . . . . 179.5(2) ?
    C4 C5 C6 C1 . . . . -0.2(3) ?
    N2 C5 C6 C1 . . . . -179.71(19) ?
    N4 N3 C7 C1 . . . . -179.81(19) ?
    N4 N3 C7 C8 . . . . 3.1(3) ?
    C6 C1 C7 N3 . . . . 2.1(4) ?
    C2 C1 C7 N3 . . . . -177.7(2) ?
    C6 C1 C7 C8 . . . . 179.7(2) ?
    C2 C1 C7 C8 . . . . -0.1(2) ?
    C2 N1 C8 O1 . . . . 178.6(2) ?
    C2 N1 C8 C7 . . . . 0.0(2) ?
    N3 C7 C8 O1 . . . . -1.1(4) ?
    C1 C7 C8 O1 . . . . -178.6(2) ?
    N3 C7 C8 N1 . . . . 177.6(2) ?
    C1 C7 C8 N1 . . . . 0.1(2) ?
    N3 N4 C9 N5 . . . . 1.3(3) ?
    N3 N4 C9 S . . . . -177.56(15) ?
loop_
    _geom_hbond_atom_site_label_D
    _geom_hbond_atom_site_label_H
    _geom_hbond_atom_site_label_A
    _geom_hbond_site_symmetry_A
    _geom_hbond_distance_DH
    _geom_hbond_distance_HA
    _geom_hbond_distance_DA
    _geom_hbond_angle_DHA
    N4 H5 O1 . 0.93(2) 2.08(2) 2.791(2) 132.6(19)
    N5 H6 O1 2_445 0.83(2) 2.13(3) 2.957(2) 173(2)
    N5 H7 O2 3_656 0.90(3) 2.36(3) 3.215(3) 160(2)
    N1 H4 S 2_455 0.88(3) 2.45(3) 3.3123(18) 170(2)
data_global
_journal_date_recd_electronic     2011-08-10
_journal_date_accepted     2011-09-29
_journal_name_full     'Acta Crystallographica, Section E'
_journal_year     2011
_journal_volume     67
_journal_issue     11
_journal_page_first     o2858
_journal_page_last     o2858
_journal_paper_category     QO
_journal_coeditor_code     VM2117
_publ_contact_author_name     'Leandro Bresolin'
_publ_contact_author_address
;
Escola de Qu\'imica e Alimentos
Universidade Federal do Rio Grande
Av. It\'alia km 08
Campus Carreiros Rio Grande-RS
96201-900
Rio Grande-RS
Brazil
;
_publ_contact_author_email     adriano@daad-alumni.de
_publ_contact_author_fax     '55(53)32336961'
_publ_contact_author_phone     '55(53)32336955'
_publ_section_title
;
1-(5-Nitro-2-oxoindolin-3-ylidene)thiosemicarbazide
;
loop_
    _publ_author_name
    _publ_author_footnote
    _publ_author_address
    'Bandeira, Katlen C. T.' .
;
Escola de Qu\'imica e Alimentos
Universidade Federal do Rio Grande
Av. It\'alia km 08
Campus Carreiros
96201-900 Rio Grande, RS
Brazil
;
    'Bresolin, Leandro' .
;
Escola de Qu\'imica e Alimentos
Universidade Federal do Rio Grande
Av. It\'alia km 08
Campus Carreiros
96201-900 Rio Grande, RS
Brazil
;
    'Beck, Johannes' .
;
Institut f\"ur Anorganische Chemie
Universit\"at Bonn
Gerhard-Domagk-Strasse 1
D-53121 Bonn
Germany
;
    'Daniels, J\"org' .
;
Institut f\"ur Anorganische Chemie
Universit\"at Bonn
Gerhard-Domagk-Strasse 1
D-53121 Bonn
Germany
;
    'Oliveira, Adriano Bof de' .
;
Departamento de Qu\'imica
Universidade Federal de Sergipe
Av. Marechal Rondon s/n, Campus
49100-000 S\~ao Crist\'ov\~ao, SE
Brazil
;
_iucr_refine_instructions_details
;
TITL denzo P21/c                 New: P21/c
CELL  0.71073    5.2112   15.5354   13.8711    90.000   105.855    90.000
ZERR  4           0.0002    0.0005    0.0005     0.000     0.002     0.000
LATT   1
SYMM             - X ,    0.50000 + Y ,    0.50000 - Z
SFAC  C  H  N  O  S
UNIT    36   28  20  12   4
OMIT -1   8   2
OMIT  2   5   2
OMIT  0   8   2
OMIT -2   6   1
OMIT  2   1   3
L.S. 10
FMAP 2
PLAN 20
ACTA
BOND $H
CONF
EQIV $1 -x-1, y-1/2, -z+1/2
EQIV $2 -x+1,  -y, -z+1
EQIV $3 -x-1, y+1/2, -z+1/2
HTAB N4 O1
HTAB N5 O1_$1
HTAB N5 O2_$2
HTAB N1 S_$3
WGHT    0.050200    0.277700
FVAR       0.54017
S     5   -0.821855    0.044420    0.139527    11.00000    0.04415    0.03624 =
         0.07134    0.00495   -0.00647   -0.00304
O1    4   -0.375766    0.302564    0.252651    11.00000    0.04289    0.03687 =
         0.05902   -0.00043   -0.00349    0.00581
O2    4    0.828167    0.060439    0.571432    11.00000    0.06703    0.04710 =
         0.11111    0.00937   -0.01733    0.00717
O3    4    1.064106    0.171731    0.629216    11.00000    0.04267    0.07039 =
         0.07844    0.00741   -0.00926   -0.00011
N1    3    0.032410    0.343468    0.358072    11.00000    0.04545    0.02825 =
         0.05612   -0.00066    0.00187    0.00110
H4    2   -0.001297    0.398588    0.359770    11.00000    0.06787
N2    3    0.860151    0.138262    0.577497    11.00000    0.04300    0.05373 =
         0.05713    0.00536    0.00303    0.00538
N3    3   -0.152059    0.124721    0.314606    11.00000    0.03807    0.03430 =
         0.04801   -0.00187    0.00447   -0.00024
N4    3   -0.396946    0.123025    0.249071    11.00000    0.03981    0.03094 =
         0.05318   -0.00103    0.00022    0.00150
H5    2   -0.480659    0.174152    0.223721    11.00000    0.05940
N5    3   -0.393455   -0.022306    0.269702    11.00000    0.04645    0.03176 =
         0.07688    0.00438   -0.00715   -0.00182
H6    2   -0.469469   -0.069738    0.259166    11.00000    0.05911
H7    2   -0.233505   -0.018377    0.314673    11.00000    0.07203
C1    1    0.220585    0.212468    0.408881    11.00000    0.03924    0.03137 =
         0.04164   -0.00148    0.00701   -0.00090
C2    1    0.257499    0.301602    0.417749    11.00000    0.04053    0.03418 =
         0.04511   -0.00106    0.00799    0.00075
C3    1    0.489548    0.337978    0.477061    11.00000    0.04835    0.03549 =
         0.05413   -0.00602    0.00755   -0.00558
H1    2    0.519289    0.396360    0.482941    11.00000    0.05496
C4    1    0.687015    0.282518    0.529232    11.00000    0.04152    0.04664 =
         0.04826   -0.00502    0.00471   -0.00380
H2    2    0.847275    0.300888    0.574674    11.00000    0.05787
C5    1    0.646133    0.194396    0.520723    11.00000    0.03784    0.04325 =
         0.04269    0.00284    0.00553    0.00428
C6    1    0.415637    0.156813    0.461183    11.00000    0.04197    0.03544 =
         0.04850   -0.00022    0.00728    0.00108
H3    2    0.394252    0.098840    0.457342    11.00000    0.04995
C7    1   -0.041579    0.198953    0.339736    11.00000    0.04116    0.03041 =
         0.04458   -0.00107    0.00633    0.00236
C8    1   -0.154542    0.286070    0.309247    11.00000    0.04058    0.03439 =
         0.04631   -0.00130    0.00584    0.00142
C9    1   -0.523726    0.045378    0.224451    11.00000    0.04037    0.03175 =
         0.05060   -0.00142    0.00689    0.00058
HKLF 4 1 -1.0000  0.0000  0.0000  0.0000 -1.0000  0.0000  1.0000  0.0000  1.0000
REM  denzo P21/c                 New: P21/c
REM R1 =  0.0405 for   1646 Fo > 4sig(Fo)  and  0.0767 for all   2469 data
REM    191 parameters refined using      0 restraints
END
WGHT      0.0502      0.2777
REM Highest difference peak  0.183,  deepest hole -0.267,  1-sigma level  0.047
Q1    1   0.2441  0.2546  0.4216  11.00000  0.05    0.18
Q2    1   0.3625  0.3194  0.4573  11.00000  0.05    0.16
Q3    1   0.0153  0.0565  0.3611  11.00000  0.05    0.16
Q4    1   0.2897  0.1917  0.4265  11.00000  0.05    0.16
Q5    1  -1.0037  0.1132  0.1204  11.00000  0.05    0.15
Q6    1   0.0911  0.2022  0.3747  11.00000  0.05    0.15
Q7    1   0.0014  0.4755  0.4139  11.00000  0.05    0.15
Q8    1  -0.7837 -0.0398  0.1518  11.00000  0.05    0.15
Q9    1  -0.6352 -0.1162  0.2963  11.00000  0.05    0.15
Q10   1   1.3410  0.1985  0.6821  11.00000  0.05    0.14
Q11   1  -0.1023  0.2401  0.3248  11.00000  0.05    0.14
Q12   1   0.4083  0.4911  0.4586  11.00000  0.05    0.14
Q13   1   0.8861  0.3418  0.5699  11.00000  0.05    0.14
Q14   1   0.9275  0.3588  0.6710  11.00000  0.05    0.14
Q15   1   0.4868  0.4317  0.4450  11.00000  0.05    0.14
Q16   1   1.0081  0.0030  0.6073  11.00000  0.05    0.13
Q17   1  -0.8746  0.0411  0.0358  11.00000  0.05    0.13
Q18   1  -0.4088 -0.1488  0.2220  11.00000  0.05    0.13
Q19   1   0.1675  0.2232  0.4364  11.00000  0.05    0.13
Q20   1   0.4704  0.3989  0.5468  11.00000  0.05    0.13
;
