# Supplementary material for: 1-(5-Nitro-2-oxoindolin-3-yl­idene)thio­semicarbazide
Source: Acta Crystallogr Sect E Struct Rep Online. 2011 Oct 5;67(Pt 11):o2858. doi: 10.1107/S1600536811040293 (PMC3247594; doi:10.1107/S1600536811040293)
Supplement: Supplementary file 2 [file e-67-o2858-Isup2.hkl]

# 
# h,k,l, Fc-squared, Fo-squared, sigma(Fo-squared) and status flag 
# 
data_I
_shelx_title ' denzo P21/c                 New: P21/c' 
_shelx_refln_list_code          4 
_shelx_F_calc_maximum      118.25 
_exptl_crystal_F_000       544.00 
_reflns_d_resolution_high  0.7703 
 
loop_ 
 _symmetry_equiv_pos_as_xyz 
 'x, y, z' 
 '-x, y+1/2, -z+1/2' 
 '-x, -y, -z' 
 'x, -y-1/2, z-1/2' 
 
_cell_length_a     5.2112 
_cell_length_b    15.5354 
_cell_length_c    13.8711 
_cell_angle_alpha  90.000 
_cell_angle_beta  105.855 
_cell_angle_gamma  90.000 
 
_shelx_F_squared_multiplier     1.000 
 
loop_ 
 _refln_index_h 
 _refln_index_k 
 _refln_index_l 
 _refln_F_squared_calc 
 _refln_F_squared_meas 
 _refln_F_squared_sigma 
 _refln_observed_status 
   1   0   0       62.00       63.87      2.08 o 
   2   0   0        0.71       -1.30      1.48 o 
   3   0   0     1100.45     1076.06     18.16 o 
   4   0   0      412.50      403.59      9.38 o 
   5   0   0      329.16      311.95     11.36 o 
   6   0   0       93.06      106.78      9.31 o 
   1   1   0     1800.22     1664.27     18.25 o 
   2   1   0      300.38      316.83      4.67 o 
   3   1   0      298.48      343.33      5.09 o 
   4   1   0        4.34        7.71      2.11 o 
   5   1   0      540.91      548.80     11.19 o 
   6   1   0        4.26       11.61      5.30 o 
   1   2   0      160.28      133.61      2.05 o 
   2   2   0       76.85       69.95      1.81 o 
   3   2   0     1926.46     1974.28     23.94 o 
   4   2   0       15.51       15.00      2.13 o 
   5   2   0       65.85       64.72      4.09 o 
   6   2   0       26.85       32.79      6.29 o 
   1   3   0      276.95      258.64      3.61 o 
   2   3   0      487.11      527.36      6.64 o 
   3   3   0      116.35      133.59      2.97 o 
   4   3   0        0.31        0.55      1.99 o 
   5   3   0       27.58       19.91      3.11 o 
   6   3   0        5.12       13.47      8.07 o 
   0   4   0      224.89      201.35      4.36 o 
   1   4   0      237.27      235.11      3.43 o 
   2   4   0     1678.28     1767.70     19.50 o 
   3   4   0        1.02        1.19      1.50 o 
   4   4   0       39.25       39.22      2.66 o 
   5   4   0        9.04       13.71      3.20 o 
   6   4   0        6.78        7.30      6.40 o 
   1   5   0     1497.75     1381.96     16.16 o 
   2   5   0       81.43       68.78      2.20 o 
   3   5   0       23.14       26.06      1.70 o 
   4   5   0      677.24      729.23     13.31 o 
   5   5   0      201.55      207.40      6.62 o 
   6   5   0        0.52       -1.63      6.61 o 
   0   6   0     5004.87     4976.04     82.12 o 
   1   6   0       17.66       20.69      1.31 o 
   2   6   0     1221.31     1291.93     15.70 o 
   3   6   0      287.05      292.11      4.87 o 
   4   6   0        0.19       -0.09      2.34 o 
   5   6   0        1.71        1.72      3.83 o 
   6   6   0       11.72        2.42     10.48 o 
   1   7   0     2335.74     2273.73     25.75 o 
   2   7   0      532.17      487.38      8.85 o 
   3   7   0       83.31       93.02      3.68 o 
   4   7   0      346.21      360.81      7.88 o 
   5   7   0        3.58        3.69      3.30 o 
   6   7   0        0.00       -1.62      9.15 o 
   0   8   0     3565.84     3613.53     81.16 o 
   1   8   0       86.85       77.39      2.28 o 
   2   8   0       50.95       44.31      2.57 o 
   3   8   0       14.16       15.74      2.18 o 
   4   8   0       50.42       39.73      3.23 o 
   5   8   0        3.12        5.92      4.36 o 
   1   9   0      415.30      406.86      6.84 o 
   2   9   0      246.05      246.64      5.36 o 
   3   9   0      249.40      245.86      5.90 o 
   4   9   0       10.81       15.97      2.97 o 
   5   9   0       14.52        8.18      3.67 o 
   0  10   0      309.39      264.26      6.18 o 
   1  10   0      216.22      219.82      4.94 o 
   2  10   0       75.68       79.67      2.86 o 
   3  10   0     1056.19     1133.16     17.68 o 
   4  10   0        3.99        4.58      3.73 o 
   5  10   0        5.17        1.93      3.57 o 
   1  11   0       64.28       63.57      2.36 o 
   2  11   0       50.68       58.69      3.70 o 
   3  11   0      557.08      561.10     10.08 o 
   4  11   0       40.43       29.64      3.20 o 
   5  11   0        4.72        4.75      4.90 o 
   0  12   0     2964.44     2903.44     48.70 o 
   1  12   0       13.28       13.46      1.69 o 
   2  12   0      804.25      910.24     17.13 o 
   3  12   0      316.42      316.45      7.46 o 
   4  12   0       79.37       88.90      7.12 o 
   5  12   0       72.92       78.03      7.73 o 
   1  13   0      196.22      227.48      4.65 o 
   2  13   0        6.50        6.29      2.75 o 
   3  13   0      280.15      253.23      7.49 o 
   4  13   0       11.85       19.58      4.85 o 
   0  14   0        0.93       -1.05      3.44 o 
   1  14   0       23.46       19.05      1.98 o 
   2  14   0       14.38       11.20      2.86 o 
   3  14   0       18.41       11.86      4.91 o 
   4  14   0        0.15        0.31      5.61 o 
   1  15   0        3.75        3.08      1.82 o 
   2  15   0      225.79      248.25      7.68 o 
   3  15   0       54.69       49.53      4.52 o 
   4  15   0        3.13       13.32      7.74 o 
   0  16   0       32.31       33.11      3.89 o 
   1  16   0        0.44       -0.30      1.96 o 
   2  16   0       11.87       13.33      3.31 o 
   3  16   0        3.72       -0.92      4.24 o 
   1  17   0      261.91      265.03      6.89 o 
   2  17   0       51.90       60.43      5.68 o 
   3  17   0       53.72       43.58      7.34 o 
   0  18   0        9.84        0.87      4.63 o 
   1  18   0        4.58       -2.60      3.69 o 
   2  18   0        0.98       -0.47      6.78 o 
   1  19   0       75.97       77.86      7.89 o 
   2  19   0       39.12       25.08      9.71 o 
   0  20   0       99.94      121.60     20.25 o 
  -6   1   1        6.27       -1.15      5.40 o 
  -5   1   1       39.48       43.97      3.43 o 
  -4   1   1       38.12       33.92      2.62 o 
  -3   1   1      656.60      710.23      9.98 o 
  -2   1   1     1049.78     1011.85     14.12 o 
  -1   1   1       43.19       59.44      1.95 o 
   1   1   1      667.60      666.25      7.82 o 
   2   1   1      942.40      890.09     11.20 o 
   3   1   1      160.43      178.75      3.63 o 
   4   1   1      782.57      788.46     11.24 o 
   5   1   1       70.60       71.71      3.50 o 
   6   1   1       39.75       43.74      6.90 o 
  -6   2   1        8.11        9.32      4.20 o 
  -5   2   1      169.66      167.38      5.52 o 
  -4   2   1       28.62       30.47      2.52 o 
  -3   2   1      329.10      342.89      6.13 o 
  -2   2   1     2454.36     2326.60     28.61 o 
  -1   2   1     4906.36     4530.68     49.09 o 
   0   2   1       14.11       18.51      3.94 o 
   1   2   1      196.36      232.07      3.30 o 
   2   2   1      550.22      536.00      6.83 o 
   3   2   1      644.13      672.73      9.13 o 
   4   2   1       91.69       97.30      3.87 o 
   5   2   1        8.05       12.69      2.87 o 
   6   2   1        5.17       26.44      9.86 o 
  -6   3   1        1.89       -3.95      6.13 o 
  -5   3   1      265.30      253.87      7.06 o 
  -4   3   1      231.52      229.13      5.72 o 
  -3   3   1       28.62       26.48      2.03 o 
  -2   3   1     1871.75     1849.24     22.73 o 
  -1   3   1     1861.33     1770.01     20.43 o 
   0   3   1     1692.53     1580.32     17.88 o 
   1   3   1       50.68       42.58      2.23 o 
   2   3   1     2592.14     2630.18     28.55 o 
   3   3   1       95.59       99.04      2.95 o 
   4   3   1      296.67      314.99      6.49 o 
   5   3   1        1.05        1.78      2.64 o 
   6   3   1        1.93       11.28      6.54 o 
  -6   4   1       27.98       23.15      5.83 o 
  -5   4   1       50.41       51.06      3.64 o 
  -4   4   1      135.24      139.85      4.54 o 
  -3   4   1      134.32      134.03      3.39 o 
  -2   4   1     1188.13     1171.37     14.19 o 
  -1   4   1     1157.01     1159.90     13.89 o 
   0   4   1     5648.20     5241.08     64.23 o 
   1   4   1     2507.85     2289.30     26.24 o 
   2   4   1      939.33      940.80     11.73 o 
   3   4   1      236.10      234.71      4.17 o 
   4   4   1      513.74      509.85      8.88 o 
   5   4   1        5.37        2.49      3.24 o 
   6   4   1       44.73       15.00      9.76 o 
  -6   5   1       10.76        7.45      4.78 o 
  -5   5   1      240.01      234.89      7.15 o 
  -4   5   1      202.08      203.20      5.17 o 
  -3   5   1      153.02      156.40      3.47 o 
  -2   5   1      778.66      745.07      9.38 o 
  -1   5   1      574.48      592.77      8.07 o 
   0   5   1      182.84      165.57      3.36 o 
   1   5   1      521.32      520.05      7.16 o 
   2   5   1       69.11       75.75      2.32 o 
   3   5   1      248.44      251.04      4.62 o 
   4   5   1      236.92      208.71      7.02 o 
   5   5   1       43.25       40.45      3.87 o 
   6   5   1        6.42       14.31      9.96 o 
  -6   6   1        2.10       -0.52      5.02 o 
  -5   6   1        4.28        2.76      3.25 o 
  -4   6   1      829.87      880.19     13.63 o 
  -3   6   1      235.53      235.87      4.40 o 
  -1   6   1      497.33      509.30      6.29 o 
   0   6   1      297.41      313.57      5.45 o 
   1   6   1     2336.40     2213.23     29.06 o 
   2   6   1        7.88        3.73      1.10 o 
   3   6   1      417.27      422.47      7.26 o 
   4   6   1      129.20      126.80      3.76 o 
   5   6   1       10.34       11.55      3.80 o 
   6   6   1      100.91       91.65      9.88 o 
  -6   7   1        9.31        9.63      7.03 o 
  -5   7   1       87.35       89.60      5.55 o 
  -4   7   1      517.35      544.67      9.97 o 
  -3   7   1       67.99       61.09      3.39 o 
  -2   7   1      110.06      125.13      3.27 o 
  -1   7   1     1749.89     1679.65     19.47 o 
   0   7   1      135.15      119.31      2.61 o 
   1   7   1     2029.72     2150.95     26.40 o 
   2   7   1      201.59      192.27      3.58 o 
   3   7   1      285.33      282.31      5.17 o 
   4   7   1       18.12       22.14      2.32 o 
   5   7   1       21.22       21.17      4.37 o 
  -6   8   1       27.90       20.67     10.15 o 
  -5   8   1       45.19       46.15      4.62 o 
  -4   8   1       14.75       18.29      3.26 o 
  -3   8   1      184.42      198.91      5.08 o 
  -2   8   1     1297.52     1301.85     17.24 o 
  -1   8   1     1422.42     1464.83     17.39 o 
   0   8   1       11.66        7.08      1.47 o 
   1   8   1      163.05      138.91      3.27 o 
   2   8   1        8.61        6.18      1.18 o 
   3   8   1     1001.29     1078.33     14.26 o 
   4   8   1      135.25      142.04      4.90 o 
   5   8   1       12.46        7.41      3.97 o 
  -5   9   1        3.50        0.80      3.86 o 
  -4   9   1       61.70       64.38      3.78 o 
  -3   9   1      151.61      158.25      4.49 o 
  -2   9   1        0.16       -1.13      2.17 o 
  -1   9   1      563.97      578.26      7.85 o 
   0   9   1       17.53       16.72      1.43 o 
   1   9   1      334.64      327.73      5.73 o 
   2   9   1        5.41        8.20      1.20 o 
   3   9   1      178.18      178.84      3.87 o 
   4   9   1      402.85      393.90      8.71 o 
   5   9   1       81.64       75.19      5.24 o 
  -5  10   1        6.17        1.78      4.26 o 
  -4  10   1       20.83       12.63      2.93 o 
  -3  10   1       98.46      104.51      3.54 o 
  -2  10   1      110.93      108.56      3.27 o 
  -1  10   1      146.03      151.68      3.34 o 
   0  10   1      713.90      733.66     10.48 o 
   1  10   1       24.68       18.20      1.56 o 
   2  10   1       67.00       67.25      2.38 o 
   3  10   1        3.23        0.38      2.22 o 
   4  10   1        5.58        4.52      3.14 o 
   5  10   1        2.57        0.87      4.42 o 
  -5  11   1        6.47        0.51      6.10 o 
  -4  11   1      129.89      125.38      5.03 o 
  -3  11   1        0.84        0.25      2.26 o 
  -2  11   1      453.19      450.60      8.32 o 
  -1  11   1      370.33      370.83      6.33 o 
   0  11   1      138.67      132.46      3.10 o 
   1  11   1      193.40      213.67      5.26 o 
   2  11   1      578.18      583.15     11.32 o 
   3  11   1       32.54       32.34      2.21 o 
   4  11   1       47.89       52.73      3.26 o 
   5  11   1        1.62        4.51      5.54 o 
  -5  12   1       11.86        7.66      8.69 o 
  -4  12   1        0.00        3.20      3.68 o 
  -3  12   1        0.24        2.75      2.27 o 
  -2  12   1      363.56      391.68      7.81 o 
  -1  12   1      256.47      266.68      4.94 o 
   0  12   1       65.27       68.63      2.38 o 
   1  12   1      272.03      266.26      5.17 o 
   2  12   1      107.22      100.36      4.32 o 
   3  12   1       37.48       37.47      3.78 o 
   4  12   1       60.68       59.58      5.06 o 
   5  12   1        0.02        3.30      5.42 o 
  -5  13   1        5.53        4.18      6.84 o 
  -4  13   1       26.59       29.61      3.45 o 
  -3  13   1      175.33      162.98      5.15 o 
  -2  13   1       70.20       65.30      5.04 o 
  -1  13   1       53.45       58.08      2.44 o 
   0  13   1       26.57       36.47      3.12 o 
   1  13   1       17.59       21.22      2.68 o 
   2  13   1      187.69      198.73      5.74 o 
   3  13   1       80.58       88.86      4.54 o 
   4  13   1        3.13       -0.49      3.84 o 
  -4  14   1       12.88        7.87      4.64 o 
  -3  14   1       59.53       60.26      4.72 o 
  -2  14   1       17.81       15.05      2.89 o 
  -1  14   1      156.25      140.17      3.80 o 
   0  14   1      605.98      649.60     10.81 o 
   1  14   1      789.15      833.23     14.13 o 
   2  14   1      127.06      110.46      4.56 o 
   3  14   1       30.31       31.26      3.70 o 
   4  14   1       26.94       31.29      5.34 o 
  -4  15   1       14.03       22.62      5.47 o 
  -3  15   1       89.57       83.53      6.57 o 
  -2  15   1       31.93       28.92      3.28 o 
  -1  15   1       47.40       44.68      2.71 o 
   0  15   1      230.19      237.00      5.99 o 
   1  15   1        6.52        6.54      2.41 o 
   2  15   1       28.21       16.96      3.14 o 
   3  15   1        9.04        5.92      3.72 o 
   4  15   1        6.37        8.25      6.10 o 
  -4  16   1        4.01        7.67      7.15 o 
  -3  16   1       35.09       33.36      5.19 o 
  -2  16   1       86.52       86.26      4.83 o 
  -1  16   1      124.72      133.91      4.17 o 
   0  16   1      361.32      395.13      8.29 o 
   1  16   1        9.59        3.27      1.95 o 
   2  16   1        0.44        0.02      4.42 o 
   3  16   1      137.09      146.13     10.94 o 
  -3  17   1        0.70        4.58      6.83 o 
  -2  17   1        4.51       -0.05      3.59 o 
  -1  17   1       47.26       51.17      3.22 o 
   0  17   1        3.24        6.09      2.42 o 
   1  17   1        0.39        1.26      2.12 o 
   2  17   1        2.31        4.67      4.18 o 
   3  17   1        5.31       -5.13      5.72 o 
  -3  18   1       21.51       18.95      9.82 o 
  -2  18   1       40.31       29.92      7.97 o 
  -1  18   1        2.43        0.72      4.68 o 
   0  18   1       17.13       16.16      3.70 o 
   1  18   1        0.41       -0.30      4.04 o 
   2  18   1        1.34       -1.49      5.08 o 
  -2  19   1        8.00        8.79      7.39 o 
  -1  19   1      120.62      116.91      8.86 o 
   0  19   1       35.38       34.90      8.54 o 
   1  19   1       47.09       50.67     11.13 o 
   2  19   1        0.10       -5.46      7.26 o 
   0  20   1       39.00       29.39     10.98 o 
  -6   0   2        8.85       10.87      9.83 o 
  -5   0   2      354.35      357.36     12.11 o 
  -4   0   2       24.50       18.90      3.38 o 
  -3   0   2      239.87      269.76      7.97 o 
  -2   0   2      107.78      109.38      3.54 o 
  -1   0   2       68.89       67.20      2.65 o 
   0   0   2      834.41      706.55    176.11 o 
   1   0   2        0.63        0.81      2.03 o 
   2   0   2     4047.17     4234.75     63.14 o 
   3   0   2      256.27      267.32      6.52 o 
   4   0   2      498.34      486.04     11.01 o 
   5   0   2       10.94       14.07      4.33 o 
   6   0   2        8.97       12.98     11.36 o 
  -6   1   2        0.71       -3.73      3.73 o 
  -5   1   2       77.36       73.01      4.07 o 
  -4   1   2        0.20       -1.86      2.19 o 
  -3   1   2      429.83      440.48      7.04 o 
  -2   1   2       62.98       63.79      2.18 o 
  -1   1   2      980.89      899.22     12.63 o 
   0   1   2     1168.91      974.11     43.70 o 
   1   1   2      339.61      330.08      4.72 o 
   2   1   2      204.91      197.14      3.45 o 
   3   1   2       51.84       57.55      2.15 o 
   4   1   2      575.64      592.79      9.20 o 
   5   1   2        1.90        3.25      2.66 o 
   6   1   2       25.53       26.27      7.95 o 
  -6   2   2        1.37       -4.49      4.49 o 
  -5   2   2        0.03       -0.01      2.77 o 
  -4   2   2      555.97      583.91      9.95 o 
  -3   2   2      378.48      416.04      7.13 o 
  -2   2   2        2.27       -0.28      1.49 o 
  -1   2   2    12014.76    11029.77    124.46 o 
   0   2   2     3198.31     2850.04     63.66 o 
   1   2   2        0.48        3.09      1.04 o 
   2   2   2       26.51       40.83      2.76 o 
   3   2   2      277.36      295.48      5.17 o 
   4   2   2      135.35      143.49      3.76 o 
   5   2   2       38.31       40.47      3.19 o 
   6   2   2        5.03       -2.83      6.11 o 
  -6   3   2       22.33       13.87      5.80 o 
  -5   3   2      112.98      109.69      5.76 o 
  -4   3   2       87.06       85.58      3.64 o 
  -3   3   2     1008.86     1052.81     14.03 o 
  -2   3   2       67.26       64.61      1.94 o 
  -1   3   2     2215.84     2101.06     25.61 o 
   0   3   2     6278.14     5599.60     68.53 o 
   1   3   2       67.91       67.79      1.73 o 
   2   3   2     2396.28     2541.26     29.59 o 
   3   3   2      917.62      904.16     12.86 o 
   4   3   2       80.46       78.48      3.85 o 
   5   3   2       63.47       65.03      3.93 o 
   6   3   2        9.95       -1.47      9.35 o 
  -6   4   2        0.81        0.73      4.34 o 
  -5   4   2       10.24       11.01      2.93 o 
  -4   4   2       53.37       57.35      3.48 o 
  -3   4   2      499.63      563.80      8.07 o 
  -2   4   2      103.42      120.49      2.49 o 
  -1   4   2     1033.40      946.01     12.23 o 
   0   4   2      297.14      258.06      4.69 o 
   1   4   2       16.75       19.08      0.94 o 
   2   4   2      649.40      675.13      8.96 o 
   3   4   2        3.44        3.00      1.63 o 
   4   4   2       79.27       81.08      3.48 o 
   5   4   2        6.09        9.63      2.91 o 
   6   4   2        2.24        6.46      8.05 o 
  -6   5   2       50.12       58.93      6.45 o 
  -5   5   2      128.82      122.99      5.02 o 
  -4   5   2      138.58      144.91      3.98 o 
  -3   5   2       46.87       35.61      2.99 o 
  -2   5   2     1186.92     1193.64     14.15 o 
  -1   5   2     1889.14     1768.20     27.64 o 
   0   5   2     4387.98     3972.78     75.31 o 
   1   5   2      936.85      960.43     15.10 o 
   3   5   2     1150.34     1148.50     15.05 o 
   4   5   2      144.15      137.54      4.27 o 
   5   5   2      118.15      116.58      4.56 o 
   6   5   2       68.01       64.21     12.61 o 
  -6   6   2        4.65        4.56      5.54 o 
  -5   6   2        1.03       -1.57      2.80 o 
  -4   6   2       58.67       58.11      2.84 o 
  -3   6   2       90.13       97.72      2.64 o 
  -2   6   2      196.64      192.15      3.75 o 
  -1   6   2      149.89      164.03      2.85 o 
   0   6   2        1.56        2.09      1.10 o 
   1   6   2      185.60      193.90      3.50 o 
   2   6   2        3.97       10.24      1.76 o 
   3   6   2      133.09      125.39      3.58 o 
   4   6   2        1.53       -2.71      2.80 o 
   5   6   2       18.01       13.58      3.39 o 
  -6   7   2       45.78       32.39      7.00 o 
  -5   7   2        1.66       -0.22      3.20 o 
  -4   7   2      294.10      291.74      5.89 o 
  -3   7   2      292.43      305.09      5.84 o 
  -2   7   2      234.50      255.98      5.07 o 
  -1   7   2     1163.08     1096.03     14.05 o 
   0   7   2     1731.55     1541.64     20.34 o 
   1   7   2        0.36        3.87      1.62 o 
   2   7   2      219.80      212.74      3.57 o 
   3   7   2      989.98     1026.58     13.55 o 
   4   7   2        5.10        1.47      2.43 o 
   5   7   2       90.40       78.81      4.75 o 
  -6   8   2        0.42        1.33      7.38 o 
  -5   8   2        5.78        5.40      3.70 o 
  -4   8   2       19.52       18.98      3.09 o 
  -3   8   2      133.83      141.60      4.10 o 
  -2   8   2       12.25        8.34      1.68 o 
   1   8   2       24.75       25.24      2.55 o 
   2   8   2      536.40      536.96      7.94 o 
   3   8   2       72.79       71.10      2.50 o 
   4   8   2       12.67       11.45      2.19 o 
   5   8   2       10.44        6.18      3.68 o 
  -5   9   2       39.21       39.62      5.20 o 
  -4   9   2        1.04        1.56      2.81 o 
  -3   9   2      111.88      114.72      4.63 o 
  -2   9   2      207.19      193.75      3.98 o 
  -1   9   2      339.05      343.60      5.20 o 
   0   9   2      715.19      762.83     10.45 o 
   1   9   2       11.13       10.05      1.63 o 
   2   9   2      244.63      240.76      4.79 o 
   3   9   2      176.97      160.40      4.78 o 
   4   9   2       13.68       11.56      2.18 o 
   5   9   2        5.09       -4.65      4.65 o 
  -5  10   2        0.13        6.74      4.52 o 
  -4  10   2      356.70      361.88     10.28 o 
  -3  10   2      302.79      302.65      9.14 o 
  -2  10   2      126.64      118.55      3.33 o 
  -1  10   2      246.91      246.74      4.50 o 
   0  10   2       88.39       75.34      2.51 o 
   1  10   2      349.16      324.16      6.48 o 
   2  10   2       12.43        9.34      1.64 o 
   3  10   2      198.86      199.77      5.22 o 
   4  10   2        9.70       13.19      3.73 o 
   5  10   2       51.20       48.11      6.18 o 
  -5  11   2        3.00        8.16      7.67 o 
  -4  11   2        4.55        4.43      2.93 o 
  -3  11   2       81.88       85.38      3.60 o 
  -2  11   2       10.09        9.28      1.89 o 
  -1  11   2      603.85      642.21     13.35 o 
   0  11   2      213.29      223.23      4.43 o 
   1  11   2       14.66       16.17      2.26 o 
   2  11   2      544.52      540.09      8.65 o 
   3  11   2       52.95       49.27      3.59 o 
   4  11   2        4.42        0.97      1.62 o 
   5  11   2        0.00        1.93      5.75 o 
  -5  12   2       80.23       79.69      7.79 o 
  -4  12   2       27.26       31.31      3.80 o 
  -3  12   2      264.48      252.72      6.74 o 
  -2  12   2        1.67        4.75      1.96 o 
  -1  12   2      677.49      713.61     11.28 o 
   0  12   2      609.60      662.79      9.80 o 
   1  12   2        0.10        2.67      1.40 o 
   2  12   2      764.43      743.31     11.49 o 
   3  12   2       21.57       17.91      3.41 o 
   4  12   2      242.25      250.23     12.25 o 
  -5  13   2        0.03        1.16      5.54 o 
  -4  13   2        0.15       -1.59      3.26 o 
  -3  13   2      113.91      109.81      5.43 o 
  -2  13   2        6.42        8.83      2.03 o 
  -1  13   2       40.25       41.73      2.18 o 
   0  13   2        1.42       -0.16      1.92 o 
   1  13   2        4.94        7.46      1.55 o 
   2  13   2       45.50       41.05      2.10 o 
   3  13   2        1.73       -2.77      2.90 o 
   4  13   2       27.97       26.63      5.52 o 
  -4  14   2       34.76       32.53      5.39 o 
  -3  14   2        0.91       -0.39      2.93 o 
  -2  14   2      168.02      167.77      5.29 o 
  -1  14   2      519.20      510.82      8.41 o 
   0  14   2      126.63      109.84      3.41 o 
   1  14   2      208.46      222.55      5.22 o 
   2  14   2       63.22       72.49      2.66 o 
   3  14   2        5.78        1.80      3.10 o 
   4  14   2       28.16       18.19      4.65 o 
  -4  15   2       11.94       19.43     10.31 o 
  -3  15   2      126.52      124.13      9.06 o 
  -2  15   2        7.83        5.81      3.36 o 
  -1  15   2       60.70       48.20      2.74 o 
   0  15   2      450.42      424.94      8.03 o 
   1  15   2       68.82       65.88      3.34 o 
   2  15   2      106.83      101.66      3.12 o 
   3  15   2       50.70       51.84      5.23 o 
   4  15   2       38.37       38.62      6.61 o 
  -4  16   2       13.06       22.36     10.57 o 
  -3  16   2        6.79        5.16      4.42 o 
  -2  16   2       14.86        7.89      3.42 o 
  -1  16   2       35.19       25.51      2.88 o 
   0  16   2       48.81       43.45      2.83 o 
   1  16   2       78.96       82.22      3.20 o 
   2  16   2        1.92        0.36      3.07 o 
   3  16   2       18.01       12.30      8.39 o 
  -3  17   2       51.43       49.22     16.41 o 
  -2  17   2       40.78       44.28      4.69 o 
  -1  17   2       40.44       49.17      2.96 o 
   0  17   2       53.77       74.72      4.30 o 
   1  17   2        2.62       -0.94      3.22 o 
   2  17   2       51.06       59.30      5.86 o 
   3  17   2       21.66       20.02      6.63 o 
  -3  18   2        1.00       -4.76      8.90 o 
  -2  18   2       26.15       22.03      6.44 o 
  -1  18   2        2.70       -1.31      4.36 o 
   0  18   2       18.42       21.63      3.75 o 
   1  18   2       49.58       59.37      8.08 o 
   2  18   2        0.22       -1.34      6.36 o 
  -2  19   2        6.05       12.16      6.87 o 
  -1  19   2        0.32        0.18      6.43 o 
   0  19   2       12.73       13.63     13.59 o 
   1  19   2        0.02        1.74      6.85 o 
   0  20   2        7.98       -8.21      8.65 o 
  -6   1   3        2.49       12.90      3.95 o 
  -5   1   3      414.24      427.92      9.20 o 
  -4   1   3      358.53      388.48      7.24 o 
  -3   1   3      528.14      539.88      8.19 o 
  -2   1   3      688.98      663.48     16.66 o 
  -1   1   3     2701.04     2458.17     30.02 o 
   0   1   3     1230.51     1142.56     15.23 o 
   1   1   3     4624.03     4266.16     47.01 o 
   3   1   3      102.90       88.21      2.52 o 
   4   1   3      506.47      559.41      8.85 o 
   5   1   3        1.96       -0.22      2.79 o 
   6   1   3       73.69       50.54      6.94 o 
  -6   2   3        0.27        6.90      7.51 o 
  -5   2   3       28.49       28.13      3.23 o 
  -4   2   3      112.83      126.54      4.19 o 
  -3   2   3      153.57      172.24      4.16 o 
  -2   2   3        0.08       -1.63      1.71 o 
  -1   2   3        0.10       -1.10      1.10 o 
   0   2   3     3112.95     2775.07     32.66 o 
   1   2   3     2194.26     2070.04     23.36 o 
   2   2   3      822.48      884.50     12.00 o 
   3   2   3       53.36       52.26      2.50 o 
   4   2   3       66.70       57.20      2.82 o 
   5   2   3       46.83       49.45      3.51 o 
   6   2   3        0.45       -8.32      8.32 o 
  -6   3   3        0.42        5.12      4.61 o 
  -5   3   3       27.66       29.66      3.26 o 
  -4   3   3        0.11        1.42      2.56 o 
  -3   3   3      693.62      702.89      9.66 o 
  -2   3   3       37.22       31.48      2.03 o 
  -1   3   3       12.40       10.51      1.20 o 
   0   3   3     1411.00     1355.66     18.11 o 
   1   3   3     2675.78     2609.67     27.61 o 
   2   3   3        0.37       -1.16      1.16 o 
   3   3   3      527.78      535.76      8.78 o 
   4   3   3      127.04      119.62      3.72 o 
   5   3   3        6.95        9.44      3.23 o 
   6   3   3       82.47       83.55     14.78 o 
  -6   4   3        0.01        5.42      4.00 o 
  -5   4   3      151.54      153.76      4.93 o 
  -4   4   3      132.05      135.15      4.02 o 
  -3   4   3        0.06        1.05      1.71 o 
  -2   4   3      663.50      638.57      9.46 o 
  -1   4   3     3358.82     3201.64     38.04 o 
   0   4   3       45.66       62.58      2.82 o 
   1   4   3       53.27       50.12      1.93 o 
   2   4   3      312.72      273.93      4.44 o 
   3   4   3       13.06       13.73      1.88 o 
   4   4   3      324.55      334.28      7.97 o 
   5   4   3       62.34       65.59      3.86 o 
  -6   5   3        4.54       -1.61      4.62 o 
  -5   5   3        3.86        7.93      3.93 o 
  -4   5   3       44.37       47.19      2.94 o 
  -3   5   3       13.70       15.95      2.45 o 
  -2   5   3      316.85      332.49      5.91 o 
  -1   5   3      715.35      695.70      9.15 o 
   0   5   3        0.17       -1.41      1.41 o 
   1   5   3     1238.10     1240.19     15.45 o 
   2   5   3      156.44      160.67      3.92 o 
   3   5   3      575.65      603.28      8.65 o 
   4   5   3      159.66      150.43      4.71 o 
   5   5   3       28.31       25.04      3.16 o 
  -6   6   3       15.14        8.54      6.58 o 
  -5   6   3      244.68      234.64      6.86 o 
  -4   6   3      495.78      534.70      9.88 o 
  -3   6   3      170.17      158.49      3.41 o 
  -2   6   3        7.98        8.30      1.49 o 
  -1   6   3       15.20       14.70      3.28 o 
   0   6   3     3941.22     3712.87     46.99 o 
   1   6   3        7.74        2.39      1.38 o 
   2   6   3      334.51      328.11      4.79 o 
   3   6   3       30.99       29.93      2.20 o 
   4   6   3      156.69      148.72      6.66 o 
   5   6   3       88.51       75.08      7.27 o 
  -6   7   3        4.81        6.84      5.52 o 
  -5   7   3       10.68       13.77      3.10 o 
  -4   7   3       99.35       94.02      3.38 o 
  -3   7   3      108.59      115.70      5.14 o 
  -2   7   3     1412.24     1510.01     19.55 o 
  -1   7   3      189.76      178.77      3.15 o 
   0   7   3      270.30      238.79      4.53 o 
   1   7   3      337.78      369.09      5.82 o 
   2   7   3      148.10      139.70      3.14 o 
   3   7   3     1376.40     1416.20     19.34 o 
   4   7   3       71.07       68.30      3.19 o 
   5   7   3       12.27        7.36      5.49 o 
  -6   8   3        0.03       -7.21      7.21 o 
  -5   8   3        1.32        2.22      3.39 o 
  -4   8   3      412.72      436.18      9.34 o 
  -3   8   3        1.49        1.62      1.95 o 
  -2   8   3       40.26       43.73      2.41 o 
  -1   8   3       67.69       56.85      1.75 o 
   0   8   3      321.46      358.28      7.75 o 
   1   8   3      674.73      689.04      9.86 o 
   2   8   3      560.87      584.35      8.14 o 
   3   8   3        2.74        1.26      1.41 o 
   4   8   3       92.46       83.31      4.13 o 
   5   8   3      111.26      109.85      7.31 o 
  -6   9   3       24.65       20.62      7.65 o 
  -5   9   3      184.10      169.55      7.44 o 
  -4   9   3        3.42        3.23      2.73 o 
  -3   9   3        4.05       -0.55      2.37 o 
  -2   9   3      403.97      405.91      7.13 o 
  -1   9   3        0.69       -0.33      1.65 o 
   0   9   3     1092.11     1136.54     22.58 o 
   1   9   3      274.58      243.06      4.63 o 
   2   9   3        3.92        1.87      1.72 o 
   3   9   3      174.59      195.61      4.63 o 
   4   9   3       58.72       54.95      2.91 o 
   5   9   3        0.34        9.70      7.52 o 
  -5  10   3        2.86       -0.83      4.15 o 
  -4  10   3       25.66       25.21      4.50 o 
  -3  10   3        6.66       11.73      2.56 o 
  -2  10   3        0.42       -1.81      1.81 o 
  -1  10   3      433.43      440.40      6.88 o 
   0  10   3      232.62      237.37      4.91 o 
   1  10   3        6.76        2.61      2.01 o 
   2  10   3      172.48      173.60      3.80 o 
   3  10   3        0.19        1.23      2.88 o 
   4  10   3       11.20       10.72      2.38 o 
   5  10   3       10.92       20.82      6.89 o 
  -5  11   3       64.43       56.65      8.72 o 
  -4  11   3       68.41       79.70      4.59 o 
  -3  11   3      272.22      280.13      6.53 o 
  -2  11   3      143.63      150.02      3.99 o 
  -1  11   3      139.75      148.92      3.19 o 
   0  11   3      554.25      538.52      9.26 o 
   1  11   3     1327.26     1332.79     20.54 o 
   2  11   3      143.45      143.66      3.49 o 
   3  11   3      227.73      235.61      5.30 o 
   4  11   3       35.73       36.84      4.15 o 
   5  11   3        0.42       -0.46      5.15 o 
  -5  12   3        8.23        1.13      5.65 o 
  -4  12   3       37.47       33.57      4.08 o 
  -3  12   3       22.33       27.68      3.13 o 
  -2  12   3      147.50      157.33      4.26 o 
  -1  12   3       63.70       58.15      2.49 o 
   0  12   3      123.64      129.25      4.12 o 
   1  12   3       55.29       62.40      4.19 o 
   2  12   3        2.10       -1.85      1.85 o 
   3  12   3        2.29        2.82      2.39 o 
   4  12   3       20.54       17.43      4.11 o 
  -5  13   3        7.14        8.50      5.95 o 
  -4  13   3        1.83        0.03      3.45 o 
  -3  13   3      101.54      104.63      4.71 o 
  -2  13   3      310.23      306.11      6.55 o 
  -1  13   3      143.06      128.62      2.91 o 
   0  13   3       47.64       56.03      2.86 o 
   1  13   3       41.67       37.22      3.04 o 
   2  13   3       26.86       23.38      2.36 o 
   3  13   3       97.78      107.79      4.00 o 
   4  13   3        8.82        3.27      3.86 o 
  -4  14   3       17.28       13.50      4.01 o 
  -3  14   3        1.18        0.68      3.53 o 
  -2  14   3      253.96      264.06      6.92 o 
  -1  14   3      325.24      346.32      7.22 o 
   0  14   3       84.91       79.25      3.35 o 
   1  14   3        3.61        0.07      2.21 o 
   2  14   3      112.65       97.68      3.50 o 
   3  14   3        0.35        2.68      3.06 o 
   4  14   3       53.32       51.28     11.83 o 
  -4  15   3        3.39       16.02      5.68 o 
  -3  15   3        0.02       -0.95      3.08 o 
  -2  15   3       34.86       39.36      3.25 o 
  -1  15   3       56.32       51.92      3.02 o 
   0  15   3       55.79       64.69      3.29 o 
   1  15   3      138.58      140.19      4.69 o 
   2  15   3       53.63       54.82      2.81 o 
   3  15   3       18.16       23.40      5.77 o 
  -4  16   3       62.91       64.30     37.05 o 
  -3  16   3       25.63       18.45      4.37 o 
  -2  16   3       25.89       13.95      4.24 o 
  -1  16   3      393.88      427.76      9.81 o 
   0  16   3       13.10       16.44      2.69 o 
   1  16   3        3.34        3.71      2.04 o 
   2  16   3      135.93      127.20      7.36 o 
   3  16   3        2.60       -3.93      6.23 o 
  -3  17   3        0.64       -6.90      6.90 o 
  -2  17   3        0.69       -2.22      4.03 o 
  -1  17   3       17.89       10.26      3.67 o 
   0  17   3        8.89        9.36      3.05 o 
   1  17   3        2.20       -1.33      7.31 o 
   2  17   3        0.21       -3.33      4.97 o 
   3  17   3        6.11       -0.23      8.12 o 
  -3  18   3        3.45       -7.11      7.11 o 
  -2  18   3       30.54       37.18      7.08 o 
  -1  18   3       69.11       68.61      5.27 o 
   0  18   3       85.20       99.39      8.94 o 
   1  18   3       11.55        7.79      4.91 o 
   2  18   3       51.46       38.72      9.41 o 
  -2  19   3       11.58       18.81      9.95 o 
  -1  19   3       27.34       25.17      7.31 o 
   0  19   3       81.95       51.92      8.17 o 
   1  19   3       30.15       11.45      8.96 o 
  -6   0   4        0.65       -0.10      9.66 o 
  -5   0   4        5.18        3.08      4.04 o 
  -4   0   4       10.18        7.60      3.06 o 
  -3   0   4      250.83      240.12      7.88 o 
  -2   0   4       50.18       54.71      5.83 o 
   0   0   4        7.46        6.76      1.52 o 
   1   0   4      871.74      885.35     16.44 o 
   2   0   4     2625.79     2617.94     44.99 o 
   3   0   4     1067.04     1055.80     21.03 o 
   4   0   4      954.80      969.97     24.74 o 
   5   0   4      148.57      163.69      8.08 o 
  -6   1   4      235.12      212.87     14.12 o 
  -5   1   4       28.97       28.49      3.11 o 
  -4   1   4       95.26      100.76      3.53 o 
  -3   1   4       51.52       54.59      2.45 o 
  -2   1   4      329.06      317.41      7.67 o 
  -1   1   4    13982.08    13061.51    172.83 o 
   0   1   4     1096.58     1014.29     13.88 o 
   1   1   4      102.42      111.98      2.43 o 
   2   1   4      127.86      164.20      2.82 o 
   3   1   4       44.36       46.89      2.13 o 
   4   1   4      365.94      381.13      7.49 o 
   5   1   4        0.15       -2.63      2.63 o 
  -6   2   4       69.29       67.07      5.48 o 
  -5   2   4        4.87       10.56      2.85 o 
  -4   2   4      556.52      581.44     10.26 o 
  -3   2   4       29.01       21.60      2.05 o 
  -2   2   4      880.54      858.86     12.59 o 
  -1   2   4     1418.84     1435.48     19.53 o 
   0   2   4      264.24      261.56      4.00 o 
   1   2   4        1.55        7.86      3.02 o 
   2   2   4     1124.55     1093.23     13.13 o 
   3   2   4      202.90      182.75      3.80 o 
   4   2   4        6.86        4.17      2.11 o 
   5   2   4       60.98       65.84      4.68 o 
  -6   3   4        0.09       -4.08      4.08 o 
  -5   3   4        2.17        4.75      2.59 o 
  -4   3   4       50.39       50.02      3.79 o 
  -3   3   4      109.89      112.30      3.47 o 
  -2   3   4      103.49       96.94      3.12 o 
  -1   3   4      201.72      176.81      3.47 o 
   0   3   4        5.67        3.66      1.14 o 
   1   3   4      806.25      870.85     11.04 o 
   2   3   4     1364.09     1428.37     15.24 o 
   3   3   4       44.67       48.12      2.20 o 
   4   3   4       94.86      102.55      3.54 o 
   5   3   4        7.15        8.64      2.79 o 
  -6   4   4        8.58        7.99      4.34 o 
  -5   4   4      121.99      112.59      5.38 o 
  -4   4   4       32.47       37.90      3.75 o 
  -3   4   4      753.38      752.40     10.37 o 
  -2   4   4      526.19      486.12      9.69 o 
  -1   4   4      122.74      113.85      2.40 o 
   0   4   4        0.80       -0.12      1.02 o 
   1   4   4      421.06      453.82      5.96 o 
   2   4   4        1.99        1.89      1.20 o 
   3   4   4       65.87       69.16      3.25 o 
   4   4   4        3.57        3.21      1.92 o 
   5   4   4        5.71        4.55      4.12 o 
  -6   5   4       27.57       21.38      5.27 o 
  -5   5   4      114.37      119.43      4.80 o 
  -4   5   4      196.47      209.07      4.85 o 
  -3   5   4      126.26      129.26      3.17 o 
  -2   5   4      654.58      636.18      8.87 o 
  -1   5   4        6.96       14.64      1.45 o 
   0   5   4      261.50      256.66      3.72 o 
   1   5   4     1153.83     1129.44     13.51 o 
   2   5   4      374.17      337.49      4.73 o 
   3   5   4      653.23      689.37     10.25 o 
   4   5   4      363.42      376.22      7.37 o 
   5   5   4       53.36       53.48      7.11 o 
  -6   6   4        2.56        1.99      8.60 o 
  -5   6   4        1.32        2.43      2.89 o 
  -4   6   4       42.18       44.18      3.24 o 
  -3   6   4      239.95      262.63      4.93 o 
  -2   6   4       12.74       15.94      1.36 o 
  -1   6   4     2016.26     2024.76     31.90 o 
   0   6   4        2.20        2.83      1.52 o 
   1   6   4     1344.75     1354.81     18.24 o 
   2   6   4      370.94      387.74      5.34 o 
   3   6   4        0.69       -1.41      1.53 o 
   4   6   4       40.62       35.19      2.89 o 
   5   6   4       28.71       33.00      4.85 o 
  -6   7   4       11.24        2.00      6.72 o 
  -5   7   4       45.34       46.29      3.44 o 
  -4   7   4        0.06       -1.07      1.92 o 
  -3   7   4       98.33       95.03      2.48 o 
  -2   7   4     1010.80      994.10     13.22 o 
  -1   7   4     1406.61     1362.04     25.25 o 
   0   7   4      730.76      709.44     10.88 o 
   1   7   4      313.26      263.70      4.55 o 
   2   7   4      448.12      459.14      6.61 o 
   3   7   4      363.40      381.71      6.43 o 
   4   7   4        3.03        6.62      2.11 o 
   5   7   4       28.09       28.86      4.77 o 
  -6   8   4        0.23        3.00      7.93 o 
  -5   8   4      125.99      130.09      5.44 o 
  -4   8   4        4.30        4.68      2.45 o 
  -3   8   4      134.06      132.55      5.14 o 
  -2   8   4       45.54       47.35      2.92 o 
  -1   8   4     1386.06     1487.00     19.75 o 
   0   8   4      387.08      381.99      6.50 o 
   1   8   4       62.09       56.65      2.15 o 
   2   8   4       43.05       39.86      2.68 o 
   3   8   4       16.60       16.85      1.77 o 
   4   8   4        1.03        2.31      1.95 o 
   5   8   4        8.60        9.25      4.13 o 
  -6   9   4        0.08        0.47      6.67 o 
  -5   9   4        1.16        0.42      3.68 o 
  -4   9   4        0.20        1.28      2.74 o 
  -3   9   4      110.68      115.58      4.89 o 
  -2   9   4      211.52      192.58      4.94 o 
  -1   9   4        3.71       -1.48      1.55 o 
   0   9   4       39.66       40.26      2.55 o 
   1   9   4      306.35      289.53      5.25 o 
   2   9   4     1032.08     1054.27     13.98 o 
   3   9   4        5.81        6.36      1.97 o 
   4   9   4       44.36       42.11      3.80 o 
   5   9   4       14.09       10.28      6.19 o 
  -5  10   4       13.65       15.03      4.55 o 
  -4  10   4      608.40      662.08     14.44 o 
  -3  10   4       34.30       36.29      2.96 o 
  -2  10   4       59.38       56.14      2.94 o 
  -1  10   4      106.66      104.22      2.96 o 
   0  10   4      734.53      736.61     17.89 o 
   1  10   4      121.55      113.75      3.55 o 
   2  10   4      301.10      317.74      5.70 o 
   3  10   4       16.58       18.72      2.27 o 
   4  10   4        3.57        0.28      2.82 o 
   5  10   4      118.67      122.91     19.23 o 
  -5  11   4       26.10       29.33      5.06 o 
  -4  11   4      171.70      160.78      7.19 o 
  -3  11   4       28.68       30.47      3.12 o 
  -2  11   4       32.99       33.18      2.32 o 
  -1  11   4      162.87      163.30      4.13 o 
   0  11   4       23.83       19.88      2.12 o 
   1  11   4      301.75      327.82      7.22 o 
   2  11   4      446.57      470.51      8.46 o 
   3  11   4        5.88        3.55      2.17 o 
   4  11   4        3.77        5.53      3.38 o 
  -5  12   4        0.01        4.95      9.25 o 
  -4  12   4        0.42       -3.45      3.45 o 
  -3  12   4      519.28      572.09     11.77 o 
  -2  12   4        1.95        2.08      1.81 o 
  -1  12   4     1264.21     1256.77     19.47 o 
   0  12   4        8.89       13.00      2.10 o 
   1  12   4      184.93      201.19      7.24 o 
   2  12   4      857.41      880.35     16.02 o 
   3  12   4      279.07      295.97      8.11 o 
   4  12   4       71.04       77.02      5.45 o 
  -5  13   4       18.91        9.53      6.38 o 
  -4  13   4      190.81      193.03      8.34 o 
  -3  13   4       18.36       10.08      3.87 o 
  -2  13   4       40.11       45.20      2.68 o 
  -1  13   4      339.03      341.51      8.82 o 
   0  13   4      212.21      230.86      7.99 o 
   1  13   4      100.75      111.99      5.59 o 
   2  13   4       82.21       69.96      3.76 o 
   3  13   4        2.97       -2.37      2.90 o 
   4  13   4        0.42       -4.95      4.95 o 
  -4  14   4        2.70       -0.39      4.18 o 
  -3  14   4        3.95        4.37      2.99 o 
  -2  14   4      111.00      110.82      4.22 o 
  -1  14   4        7.30       10.56      3.93 o 
   0  14   4       13.89       17.32      3.41 o 
   1  14   4      187.60      170.06      7.88 o 
   2  14   4        5.79       11.49      4.21 o 
   3  14   4       15.50        9.63      3.35 o 
   4  14   4        8.60       10.74      6.43 o 
  -4  15   4       55.49       57.23     10.99 o 
  -3  15   4       42.04       34.13      4.24 o 
  -2  15   4        0.93       -1.70      3.54 o 
  -1  15   4       34.63       38.99      4.73 o 
   0  15   4        2.91        7.31      2.45 o 
   1  15   4      234.95      265.96      8.92 o 
   2  15   4        0.33        3.89      2.65 o 
   3  15   4       11.43        8.87      4.20 o 
  -4  16   4       14.61       12.46      9.53 o 
  -3  16   4        6.29        6.73      7.50 o 
  -2  16   4       57.24       57.58      6.55 o 
  -1  16   4       15.17       14.42      2.86 o 
   0  16   4       24.73       19.98      2.71 o 
   1  16   4       16.61       16.04      4.11 o 
   2  16   4       16.88       15.09      6.74 o 
   3  16   4        6.47        9.20      8.70 o 
  -3  17   4       11.30       10.99      6.83 o 
  -2  17   4      130.30      125.13     10.51 o 
  -1  17   4       61.85       61.12      5.40 o 
   0  17   4       77.75       72.15      3.87 o 
   1  17   4       46.45       44.31      6.72 o 
   2  17   4      231.96      272.80     22.11 o 
  -2  18   4        0.55        4.02      5.29 o 
  -1  18   4        5.83        7.57      4.59 o 
   0  18   4       13.20       19.49      4.38 o 
   1  18   4        0.00        2.94      5.26 o 
   2  18   4       16.72       26.61      7.20 o 
  -2  19   4       40.84       37.34      9.40 o 
  -1  19   4       35.67       17.34      9.14 o 
   0  19   4       16.78       12.52      7.38 o 
   1  19   4       40.64       39.54     11.05 o 
  -6   1   5        3.22       -1.63      4.89 o 
  -5   1   5        0.59        0.91      2.65 o 
  -4   1   5      383.45      409.16      8.01 o 
  -3   1   5        9.22        7.38      2.13 o 
  -2   1   5      420.03      422.32      8.24 o 
  -1   1   5      229.91      202.36      3.72 o 
   0   1   5        0.19       -1.46      1.48 o 
   1   1   5       74.24       78.15      2.05 o 
   2   1   5       32.31       29.51      2.16 o 
   3   1   5      193.16      171.40      3.03 o 
   4   1   5       72.89       80.77      4.18 o 
   5   1   5      149.38      150.46      8.21 o 
  -6   2   5       77.26       72.18      7.26 o 
  -5   2   5        1.65        0.84      3.02 o 
  -4   2   5        3.63       -2.11      2.11 o 
  -3   2   5      424.93      419.28      8.93 o 
  -2   2   5     1037.02     1048.17     15.24 o 
  -1   2   5        6.43        1.10      1.49 o 
   0   2   5      239.35      242.52      4.19 o 
   1   2   5      302.75      282.32      4.40 o 
   2   2   5      596.41      638.14      8.61 o 
   3   2   5      643.13      661.24      8.33 o 
   4   2   5      108.15      127.31      3.42 o 
   5   2   5        1.83        2.86      3.93 o 
  -6   3   5       98.99       86.37      6.61 o 
  -5   3   5        8.23        8.46      2.70 o 
  -4   3   5       13.91       17.56      2.39 o 
  -3   3   5      203.28      207.81      6.46 o 
  -2   3   5      234.64      229.38      4.30 o 
  -1   3   5     2280.45     2176.28     30.09 o 
   0   3   5      404.67      360.66      5.23 o 
   1   3   5     1148.28     1156.89     15.77 o 
   2   3   5      156.93      150.64      3.07 o 
   3   3   5      884.67      916.89     12.52 o 
   4   3   5        0.04       -2.07      2.07 o 
   5   3   5       10.22        2.69      5.81 o 
  -6   4   5       20.94       19.20      5.30 o 
  -5   4   5       89.22       91.51      4.07 o 
  -4   4   5        5.51        6.16      2.22 o 
  -3   4   5      527.10      536.52     13.36 o 
  -2   4   5      594.01      578.80      9.55 o 
  -1   4   5      699.91      719.25      9.50 o 
   0   4   5     1043.26      972.25     14.93 o 
   1   4   5     2324.30     2263.51     25.59 o 
   2   4   5       47.31       44.89      1.87 o 
   3   4   5      288.54      293.19      5.27 o 
   4   4   5       41.01       48.13      3.73 o 
   5   4   5       39.41       51.74      5.05 o 
  -6   5   5       92.60       83.36     14.06 o 
  -5   5   5        5.76        5.10      2.77 o 
  -4   5   5       47.74       44.70      2.67 o 
  -3   5   5       42.14       38.58      2.47 o 
  -2   5   5      327.33      327.59      5.33 o 
  -1   5   5       84.67       93.80      3.98 o 
   0   5   5       19.51       19.09      1.61 o 
   1   5   5      100.95      114.59      2.46 o 
   2   5   5      224.86      237.36      4.24 o 
   3   5   5      615.84      582.58      8.60 o 
   4   5   5       34.77       39.32      5.32 o 
   5   5   5       30.08       31.27      6.29 o 
  -6   6   5        3.54       22.77     10.21 o 
  -5   6   5      540.85      594.72     12.68 o 
  -4   6   5       16.48       15.65      2.26 o 
  -3   6   5      143.69      159.27      4.41 o 
  -2   6   5      273.29      259.97      4.57 o 
  -1   6   5      558.77      543.90     10.98 o 
   0   6   5     3235.62     3188.82     35.42 o 
   1   6   5      294.51      276.76      5.13 o 
   2   6   5       16.57       14.39      1.38 o 
   3   6   5        6.91        4.47      2.01 o 
   4   6   5      239.04      262.87      7.54 o 
   5   6   5      110.11      107.76      9.13 o 
  -6   7   5       31.28       16.87     10.86 o 
  -5   7   5       31.66       29.44      3.32 o 
  -4   7   5        3.22        2.95      1.85 o 
  -3   7   5        0.30       -0.04      1.31 o 
  -2   7   5      970.75      992.43     13.42 o 
  -1   7   5       23.49       16.45      2.34 o 
   0   7   5      250.52      274.42      5.83 o 
   1   7   5       53.08       54.78      2.49 o 
   2   7   5      154.32      150.63      3.67 o 
   3   7   5      135.51      133.62      4.07 o 
   4   7   5        6.14        4.05      2.34 o 
   5   7   5        5.63        9.23      5.56 o 
  -6   8   5        0.23       11.70      8.05 o 
  -5   8   5        2.27        2.27      2.88 o 
  -4   8   5        0.06       -0.05      2.61 o 
  -3   8   5      352.45      367.31      7.22 o 
  -2   8   5      759.15      784.41     10.95 o 
  -1   8   5       76.53       74.58      3.09 o 
   0   8   5       46.90       39.10      1.91 o 
   1   8   5       28.49       20.51      1.94 o 
   2   8   5      473.81      497.89      9.73 o 
   3   8   5      367.44      360.86      5.73 o 
   4   8   5       99.12       96.65      3.57 o 
   5   8   5        0.97        4.78      7.00 o 
  -6   9   5        0.21      -12.61     12.61 o 
  -5   9   5        0.88       -1.72      5.23 o 
  -4   9   5      116.58      117.36      4.44 o 
  -3   9   5       89.33       89.56      3.43 o 
  -2   9   5        3.45        2.69      1.38 o 
  -1   9   5       11.31        8.33      1.86 o 
   0   9   5        7.13        6.52      1.61 o 
   1   9   5       17.90       27.01      2.09 o 
   2   9   5      696.26      735.31     10.92 o 
   3   9   5      169.96      155.72      4.40 o 
   4   9   5       47.57       48.45      3.41 o 
   5   9   5       97.19       87.74     10.32 o 
  -5  10   5       26.94       24.09      5.18 o 
  -4  10   5       19.18       21.69      3.39 o 
  -3  10   5       83.53       80.09      4.33 o 
  -2  10   5       30.89       33.44      2.42 o 
  -1  10   5      145.09      156.75      3.95 o 
   0  10   5       20.83       25.50      3.46 o 
   1  10   5      311.16      311.22      7.43 o 
   2  10   5        2.12       -0.49      1.86 o 
   3  10   5        0.57       -2.05      2.14 o 
   4  10   5        1.59        2.84      2.81 o 
  -5  11   5        7.69       -0.44      5.40 o 
  -4  11   5       11.31       11.35      3.47 o 
  -3  11   5        0.11        0.52      2.58 o 
  -2  11   5       10.76       11.69      2.15 o 
  -1  11   5      520.62      537.53     10.11 o 
   0  11   5       57.97       59.55      2.75 o 
   1  11   5      133.68      142.10      4.17 o 
   2  11   5        0.11        4.62      2.16 o 
   3  11   5       11.99        7.75      2.39 o 
   4  11   5        2.76       -0.11      3.85 o 
  -5  12   5        2.96        6.59      5.32 o 
  -4  12   5        1.87       -3.54      3.76 o 
  -3  12   5      313.51      329.61      9.02 o 
  -2  12   5      104.89      100.31      3.51 o 
  -1  12   5       16.49       15.76      2.22 o 
   0  12   5      137.24      134.81      5.55 o 
   1  12   5      159.46      154.38      6.32 o 
   2  12   5        1.33        1.37      2.21 o 
   3  12   5      101.25      106.66      4.26 o 
   4  12   5        1.83        7.01      4.17 o 
  -5  13   5        0.37        6.30      7.27 o 
  -4  13   5      101.08       88.80      8.57 o 
  -3  13   5       22.17       25.41      3.28 o 
  -2  13   5        0.29        2.73      2.58 o 
  -1  13   5      210.70      217.23      6.91 o 
   0  13   5      243.99      249.76      5.40 o 
   1  13   5       24.08       35.81      4.03 o 
   2  13   5      265.56      298.80      7.46 o 
   3  13   5        8.32        3.94      3.05 o 
   4  13   5       35.78       42.74      6.17 o 
  -4  14   5        4.36        5.23      5.71 o 
  -3  14   5       39.36       30.23      4.46 o 
  -2  14   5       96.06       76.08      4.33 o 
  -1  14   5      287.42      308.04      9.94 o 
   0  14   5      531.93      586.81     10.27 o 
   1  14   5      242.45      222.64      8.17 o 
   2  14   5        2.88       -2.07      2.96 o 
   3  14   5       33.93       32.07     10.82 o 
  -4  15   5       25.13       13.29      6.66 o 
  -3  15   5        3.00        4.20      7.43 o 
  -2  15   5        0.53       -0.15      3.61 o 
  -1  15   5      154.56      160.89      5.73 o 
   0  15   5        3.07        1.00      2.47 o 
   1  15   5       34.20       45.47      5.45 o 
   2  15   5       53.10       52.95      5.42 o 
   3  15   5        7.88        0.83      6.51 o 
  -4  16   5        0.13       -0.56      9.78 o 
  -3  16   5       54.28       39.20      7.20 o 
  -2  16   5      104.95      109.50      6.72 o 
  -1  16   5       42.46       43.16      3.65 o 
   0  16   5        8.07        9.26      2.45 o 
   1  16   5       29.04       13.82      5.10 o 
   2  16   5       55.66       52.48      8.07 o 
   3  16   5      156.18      131.39     12.25 o 
  -3  17   5        0.69        5.86      6.99 o 
  -2  17   5       29.64       29.93      5.23 o 
  -1  17   5        7.86        9.31      4.13 o 
   0  17   5        0.51        3.89      3.70 o 
   1  17   5        2.50        2.44      5.71 o 
   2  17   5        0.64       -1.03      6.44 o 
  -2  18   5       73.58       73.27     16.72 o 
  -1  18   5        5.38       -4.91      4.91 o 
   0  18   5       10.67       -0.22      5.22 o 
   1  18   5       23.90       29.46      7.33 o 
  -1  19   5       11.36       15.38     12.06 o 
   0  19   5       43.81       56.74      9.43 o 
  -6   0   6       53.00       58.90      9.44 o 
  -5   0   6        1.09       -0.03      4.00 o 
  -4   0   6       21.54       22.60      3.80 o 
  -3   0   6        7.82        5.95      4.24 o 
  -2   0   6      225.96      269.77      7.02 o 
  -1   0   6      145.38      139.61      4.21 o 
   0   0   6      286.21      269.78      6.05 o 
   1   0   6     4421.67     4444.95    105.00 o 
   2   0   6      359.25      353.91     12.48 o 
   3   0   6        3.11        0.74      3.60 o 
   4   0   6        5.07       -4.58      4.58 o 
   5   0   6       41.90       38.30      6.98 o 
  -6   1   6        0.82        6.25      4.50 o 
  -5   1   6        6.95        5.71      2.86 o 
  -4   1   6      116.33      109.93      3.98 o 
  -3   1   6        5.67        7.91      2.65 o 
  -2   1   6        9.52       15.77      2.79 o 
  -1   1   6       35.34       50.91      2.24 o 
   0   1   6      152.28      148.48      3.16 o 
   1   1   6      114.94      138.42      4.02 o 
   2   1   6      142.52      157.80      3.89 o 
   3   1   6      983.06      992.28     15.47 o 
   4   1   6        0.13        4.79      3.07 o 
   5   1   6       30.42       35.79      4.72 o 
  -6   2   6       28.21       26.62      5.09 o 
  -5   2   6      129.65      132.84      4.67 o 
  -4   2   6      259.07      272.36      6.07 o 
  -3   2   6       24.81       25.98      3.28 o 
  -2   2   6     4376.09     4463.66     53.53 o 
  -1   2   6       36.22       43.55      2.32 o 
   0   2   6       32.48       37.22      1.88 o 
   1   2   6      109.66      102.15      3.29 o 
   2   2   6       72.52       61.78      2.66 o 
   3   2   6      334.75      339.60      6.96 o 
   4   2   6      178.62      178.66      3.93 o 
   5   2   6        4.48        5.03      4.28 o 
  -6   3   6       31.21       26.75      5.29 o 
  -5   3   6        8.16        8.23      3.27 o 
  -4   3   6       57.22       62.03      3.26 o 
  -3   3   6       80.64       76.67      4.14 o 
  -2   3   6        0.15       -1.70      1.70 o 
  -1   3   6     1669.23     1642.37     22.07 o 
   0   3   6      267.04      262.11      4.61 o 
   1   3   6      875.18      947.73     11.43 o 
   2   3   6     1035.04     1044.04     14.13 o 
   3   3   6        3.32        4.20      1.79 o 
   4   3   6       12.13       10.23      1.83 o 
   5   3   6       21.80       26.74      4.81 o 
  -6   4   6        0.12        1.90      5.07 o 
  -5   4   6       22.12       14.58      3.42 o 
  -4   4   6      138.79      147.62      4.48 o 
  -3   4   6      115.19      112.81      4.22 o 
  -2   4   6      381.50      363.81      6.91 o 
  -1   4   6        0.95        0.23      1.83 o 
   0   4   6        1.71        2.50      1.48 o 
   1   4   6      107.30       98.46      3.33 o 
   2   4   6       59.05       53.66      1.96 o 
   3   4   6      107.92      114.93      3.61 o 
   4   4   6       30.41       34.72      3.43 o 
   5   4   6       11.53        2.45      5.17 o 
  -6   5   6       21.96       31.77      7.79 o 
  -5   5   6        5.64        9.63      3.37 o 
  -4   5   6       45.01       46.52      2.91 o 
  -3   5   6      296.09      304.25      6.63 o 
  -2   5   6        0.02       -0.97      2.07 o 
  -1   5   6      970.21      940.56     13.34 o 
   0   5   6      116.40      133.10      3.42 o 
   1   5   6      553.34      620.63      9.11 o 
   2   5   6     1123.82     1129.54     14.69 o 
   3   5   6       20.25       11.83      2.07 o 
   4   5   6       18.13        9.07      3.89 o 
   5   5   6      137.20      139.85     10.11 o 
  -6   6   6        1.74       -6.07      6.07 o 
  -5   6   6        5.72        8.96      2.86 o 
  -4   6   6       62.51       56.08      2.93 o 
  -3   6   6       52.95       50.75      2.99 o 
  -2   6   6      154.13      166.45      3.52 o 
  -1   6   6       14.44       10.00      1.38 o 
   0   6   6       26.85       28.58      1.58 o 
   1   6   6       43.60       41.14      1.81 o 
   2   6   6       76.20       76.68      2.51 o 
   3   6   6       29.71       28.49      2.20 o 
   4   6   6       30.13       31.36      3.19 o 
   5   6   6        4.42        5.55      6.36 o 
  -6   7   6        0.02        1.24      9.18 o 
  -5   7   6        7.79        8.01      2.90 o 
  -4   7   6       34.10       35.03      3.51 o 
  -3   7   6      178.47      167.79      4.15 o 
  -2   7   6      115.20      129.18      3.53 o 
  -1   7   6      305.86      264.64      6.04 o 
   0   7   6      117.19       99.86      2.44 o 
   1   7   6       26.90       23.85      2.15 o 
   2   7   6      568.61      589.63      8.58 o 
   3   7   6       50.90       45.78      2.64 o 
   4   7   6       20.41       12.79      3.88 o 
   5   7   6       54.74       61.15     10.17 o 
  -6   8   6        1.35       -7.75      7.75 o 
  -5   8   6       48.55       49.13      4.54 o 
  -4   8   6       12.79       13.61      1.62 o 
  -3   8   6        0.67       -0.40      3.16 o 
  -2   8   6        0.40       -0.10      1.62 o 
  -1   8   6      252.24      277.95      6.09 o 
   0   8   6       12.50       15.57      1.69 o 
   1   8   6      462.46      463.11     11.54 o 
   2   8   6      351.17      370.88      7.16 o 
   3   8   6       31.62       28.05      2.12 o 
   4   8   6       51.13       51.04      4.74 o 
  -6   9   6       13.78        6.64      9.42 o 
  -5   9   6       37.24       28.02      7.59 o 
  -4   9   6        0.95        3.29      2.79 o 
  -3   9   6       97.32      103.86      4.24 o 
  -2   9   6        0.67       -1.16      1.93 o 
  -1   9   6      232.71      256.43      5.57 o 
   0   9   6       84.36       83.60      2.82 o 
   1   9   6      116.73      109.27      3.98 o 
   2   9   6      380.26      366.07      7.35 o 
   3   9   6        2.80        4.86      2.59 o 
   4   9   6        5.98        8.21      3.83 o 
  -5  10   6       80.38       71.21      7.19 o 
  -4  10   6      272.00      296.63      8.05 o 
  -3  10   6        0.63        4.55      2.84 o 
  -2  10   6      463.09      485.84     10.42 o 
  -1  10   6      420.11      436.89      8.96 o 
   0  10   6       99.17      106.17      3.49 o 
   1  10   6      100.28       93.83      4.09 o 
   2  10   6       14.49       11.30      3.06 o 
   3  10   6        7.34       10.25      2.71 o 
   4  10   6      113.83      104.54      6.11 o 
  -5  11   6        3.33        6.06      5.63 o 
  -4  11   6        0.26       -0.12      3.72 o 
  -3  11   6        5.23        4.75      2.55 o 
  -2  11   6      291.47      303.27      9.83 o 
  -1  11   6        0.81        3.91      2.31 o 
   0  11   6       45.42       48.35      2.54 o 
   1  11   6      861.40      868.85     14.73 o 
   2  11   6       56.10       51.62      3.13 o 
   3  11   6       49.10       48.59      3.86 o 
   4  11   6        1.53       -0.70      4.53 o 
  -5  12   6        4.18       -2.71      5.21 o 
  -4  12   6       33.83       17.02      7.18 o 
  -3  12   6        9.44       10.56      2.72 o 
  -2  12   6       80.05       79.71      4.18 o 
  -1  12   6       79.73       86.19      3.38 o 
   0  12   6       42.99       43.59      2.51 o 
   1  12   6      467.85      458.58     11.10 o 
   2  12   6        0.10        2.02      3.38 o 
   3  12   6      109.52      111.45      5.70 o 
   4  12   6       20.06        8.02      5.01 o 
  -5  13   6        0.02        2.52      6.40 o 
  -4  13   6       67.15       72.35     11.76 o 
  -3  13   6        2.70       -0.02      3.27 o 
  -2  13   6       59.93       66.43      4.48 o 
  -1  13   6       33.05       38.32      2.81 o 
   0  13   6        0.01       -0.13      2.17 o 
   1  13   6        6.34        0.90      3.58 o 
   2  13   6        2.49       -2.16      3.20 o 
   3  13   6       90.37       92.49      5.37 o 
  -4  14   6       16.22        1.91      9.27 o 
  -3  14   6       21.98       21.01      5.31 o 
  -2  14   6      318.33      320.53      8.76 o 
  -1  14   6        7.08       11.94      2.73 o 
   0  14   6       33.61       37.50      1.93 o 
   1  14   6      123.30      133.81      6.34 o 
   2  14   6       20.22       27.89      5.35 o 
   3  14   6       55.26       61.31      5.50 o 
  -4  15   6       26.55       24.38      7.08 o 
  -3  15   6        1.83        4.22      4.33 o 
  -2  15   6       42.60       45.12      4.32 o 
  -1  15   6      343.46      351.84      9.98 o 
   0  15   6       55.22       61.85      4.36 o 
   1  15   6        0.86        2.00      4.24 o 
   2  15   6       34.58       33.00      4.56 o 
   3  15   6        2.23        3.01      8.94 o 
  -3  16   6        2.82        9.05      5.61 o 
  -2  16   6       10.37       13.55      4.73 o 
  -1  16   6       15.89       19.87      3.76 o 
   0  16   6       33.45       46.61      5.03 o 
   1  16   6        0.30       -1.29      4.41 o 
   2  16   6        0.77        0.19      4.70 o 
  -3  17   6       31.23       15.06      8.84 o 
  -2  17   6        1.04       -0.47      6.94 o 
  -1  17   6        2.95        3.25      4.86 o 
   0  17   6       73.47       64.33      5.43 o 
   1  17   6        5.41       20.79      6.05 o 
   2  17   6       38.53       30.35     11.88 o 
  -2  18   6        1.22        7.36      6.51 o 
  -1  18   6       13.96       12.59      5.20 o 
   0  18   6       31.16       23.57      7.26 o 
   1  18   6        0.04        8.57     12.95 o 
  -6   1   7       44.45       41.34      5.71 o 
  -5   1   7      124.73      130.42      4.87 o 
  -4   1   7       53.54       60.47      4.15 o 
  -3   1   7       84.63       96.61      4.36 o 
  -2   1   7     1376.55     1392.02     21.04 o 
  -1   1   7      341.23      338.06      5.68 o 
   0   1   7     1851.56     1758.92     21.68 o 
   1   1   7      374.92      359.21      6.41 o 
   2   1   7        4.45        6.18      2.17 o 
   3   1   7      688.99      739.13     12.69 o 
   4   1   7       78.16       78.39      4.40 o 
   5   1   7       61.24       64.75      9.68 o 
  -6   2   7       56.02       46.10      5.94 o 
  -5   2   7        0.47        7.48      2.93 o 
  -4   2   7       13.01        7.89      3.60 o 
  -3   2   7       18.44       20.31      2.25 o 
  -2   2   7       30.95       31.25      2.60 o 
  -1   2   7      284.03      288.94      5.18 o 
   0   2   7      228.45      222.17      4.14 o 
   1   2   7      240.35      250.53      4.54 o 
   2   2   7       35.09       42.11      2.80 o 
   3   2   7       15.20       16.90      2.70 o 
   4   2   7       55.85       68.29      4.43 o 
   5   2   7        1.31        0.45      5.72 o 
  -6   3   7        0.99       -0.10      4.95 o 
  -5   3   7       12.14        6.34      3.05 o 
  -4   3   7       11.77        6.12      4.16 o 
  -3   3   7        5.85       10.26      2.63 o 
  -2   3   7      178.77      174.27      3.88 o 
  -1   3   7       78.54       88.52      3.21 o 
   0   3   7      463.08      445.48      7.35 o 
   1   3   7       27.01       21.32      1.79 o 
   2   3   7      218.00      223.47      4.75 o 
   3   3   7        1.08        0.43      2.69 o 
   4   3   7       57.30       60.74      4.35 o 
   5   3   7       64.62       55.14     10.65 o 
  -6   4   7       16.01       16.33      5.63 o 
  -5   4   7        9.67       10.86      2.98 o 
  -4   4   7       27.04       26.22      3.36 o 
  -3   4   7       10.58       12.66      2.22 o 
  -2   4   7      227.76      242.84      4.65 o 
  -1   4   7      152.98      154.14      4.54 o 
   0   4   7      313.38      323.35      5.58 o 
   1   4   7       79.59       74.02      2.13 o 
   2   4   7       31.52       28.78      3.22 o 
   3   4   7      180.72      171.84      4.50 o 
   4   4   7       15.57       18.27      3.64 o 
   5   4   7       12.14       20.54      6.54 o 
  -6   5   7       15.29       13.20      6.66 o 
  -5   5   7        2.94       -0.32      3.06 o 
  -4   5   7        0.59       -1.59      2.66 o 
  -3   5   7        8.20        4.28      2.10 o 
  -2   5   7      206.24      209.34      4.06 o 
  -1   5   7      238.94      253.05      6.10 o 
   0   5   7      325.42      340.17      6.05 o 
   1   5   7       71.84       72.48      2.26 o 
   2   5   7      233.85      253.20      4.67 o 
   3   5   7        1.43       -2.14      2.65 o 
   4   5   7        9.35        6.76      2.82 o 
   5   5   7       27.87       22.66      6.69 o 
  -6   6   7       77.00       64.23     12.47 o 
  -5   6   7      108.15      117.99      6.02 o 
  -4   6   7      146.64      149.68      4.40 o 
  -3   6   7      413.18      465.69     11.02 o 
  -2   6   7       88.23       82.99      3.08 o 
  -1   6   7     1924.94     1884.53     26.04 o 
   0   6   7        1.83       -0.37      1.27 o 
   1   6   7       56.71       63.41      2.21 o 
   2   6   7      598.83      622.49      9.41 o 
   3   6   7      434.39      452.09      8.90 o 
   4   6   7      130.12      132.18      5.90 o 
  -6   7   7       23.24       15.20      7.67 o 
  -5   7   7       10.90        9.88      3.24 o 
  -4   7   7        4.20        3.77      2.76 o 
  -3   7   7      144.20      145.84      4.26 o 
  -2   7   7       46.16       47.26      2.55 o 
  -1   7   7       63.67       70.81      2.66 o 
   0   7   7      208.85      232.68      4.66 o 
   1   7   7       56.25       49.04      3.22 o 
   2   7   7      824.00      854.37     12.02 o 
   3   7   7        1.22        0.27      2.43 o 
   4   7   7        1.24       -2.46      3.59 o 
  -6   8   7       24.07       25.26      8.51 o 
  -5   8   7       40.45       37.91      3.69 o 
  -4   8   7       11.00       13.34      2.02 o 
  -3   8   7        0.08       -1.89      1.89 o 
  -2   8   7        1.21        1.43      1.72 o 
  -1   8   7        6.53        6.09      2.44 o 
   0   8   7        2.17        0.74      1.92 o 
   1   8   7      182.35      189.32      4.63 o 
   2   8   7        0.22        0.82      2.10 o 
   3   8   7       14.41       15.87      2.50 o 
   4   8   7       94.54      107.24      8.09 o 
  -5   9   7       34.21       36.02      5.45 o 
  -4   9   7        2.34        1.33      2.99 o 
  -3   9   7       85.81       88.71      3.09 o 
  -2   9   7       20.79       21.02      2.70 o 
  -1   9   7      340.07      350.06      7.02 o 
   0   9   7      249.00      243.80      5.18 o 
   1   9   7       46.39       43.38      3.37 o 
   2   9   7       65.32       70.35      3.50 o 
   3   9   7       79.29       71.02      3.75 o 
   4   9   7       24.29       17.93      4.80 o 
  -5  10   7       25.80       18.57      4.48 o 
  -4  10   7       12.65        6.86      6.64 o 
  -3  10   7        5.34        4.34      1.54 o 
  -2  10   7       16.61       13.28      3.77 o 
  -1  10   7       85.51       85.19      3.18 o 
   0  10   7       17.33       20.87      2.19 o 
   1  10   7       41.42       40.51      2.70 o 
   2  10   7       11.66       11.78      2.58 o 
   3  10   7        0.06        4.26      2.98 o 
   4  10   7       12.25        8.86      5.07 o 
  -5  11   7       22.96       18.19      5.77 o 
  -4  11   7       19.97       23.72      4.55 o 
  -3  11   7        6.09        6.43      3.03 o 
  -2  11   7      307.13      329.46      8.39 o 
  -1  11   7      103.39       97.38      3.57 o 
   0  11   7      608.53      675.95     11.85 o 
   1  11   7      447.68      468.43     11.19 o 
   2  11   7       63.60       53.60      3.77 o 
   3  11   7      121.89      134.75      6.10 o 
   4  11   7       15.49       14.25      7.43 o 
  -5  12   7       11.37       -4.80      5.98 o 
  -4  12   7        2.66        2.96      4.37 o 
  -3  12   7       27.81       25.77      4.64 o 
  -2  12   7       25.55       29.64      2.85 o 
  -1  12   7        0.50        0.57      2.19 o 
   0  12   7       15.17       12.13      3.00 o 
   1  12   7        8.70        4.11      2.99 o 
   2  12   7        2.67        6.54      2.73 o 
   3  12   7        8.83        4.08      3.40 o 
  -5  13   7       11.33        4.63      9.04 o 
  -4  13   7        5.50       21.97      8.98 o 
  -3  13   7      170.09      171.10      8.04 o 
  -2  13   7      244.46      255.17      6.98 o 
  -1  13   7        2.90        2.31      2.51 o 
   0  13   7       23.27       20.03      3.27 o 
   1  13   7       24.37       19.04      3.89 o 
   2  13   7       32.84       36.18      4.42 o 
   3  13   7       32.42       32.13      4.72 o 
  -4  14   7       11.66        7.53      6.71 o 
  -3  14   7       10.10       16.17      4.66 o 
  -2  14   7       22.35       20.92      3.97 o 
  -1  14   7       29.60       25.92      3.30 o 
   0  14   7        0.47        6.11      3.51 o 
   1  14   7       50.88       42.72      6.59 o 
   2  14   7       12.59        6.80      4.09 o 
   3  14   7       13.30       19.51      5.22 o 
  -4  15   7        6.34        2.26      6.21 o 
  -3  15   7       48.96       51.48      7.07 o 
  -2  15   7        0.73       -3.79      3.79 o 
  -1  15   7        3.22        0.48      2.92 o 
   0  15   7       70.47       73.11      4.90 o 
   1  15   7        1.49        4.50      4.06 o 
   2  15   7        1.07        4.37      6.39 o 
  -3  16   7       19.91       15.96      6.05 o 
  -2  16   7       95.54       82.42     10.50 o 
  -1  16   7        5.30        6.46      3.15 o 
   0  16   7       40.24       33.54      4.73 o 
   1  16   7       77.67       67.96      7.06 o 
   2  16   7       16.90       12.70      5.87 o 
  -3  17   7        0.23        1.32      6.40 o 
  -2  17   7       11.38       10.98      6.57 o 
  -1  17   7        2.64        1.77      4.63 o 
   0  17   7        0.09       -5.78      5.78 o 
   1  17   7        0.02       -3.88      5.83 o 
  -2  18   7       33.32       35.57      8.26 o 
  -1  18   7      114.82      119.57     18.36 o 
   0  18   7        4.47       -9.65      9.65 o 
  -6   0   8        9.64       13.74      8.09 o 
  -5   0   8       46.50       53.03      5.81 o 
  -4   0   8       50.95       57.31      4.77 o 
  -3   0   8        0.05       -0.14      3.30 o 
  -2   0   8     4147.40     4401.44     89.30 o 
  -1   0   8       58.17       53.56      3.83 o 
   0   0   8      681.18      643.73     12.72 o 
   1   0   8      881.96      929.61     20.76 o 
   2   0   8      500.91      495.35     26.06 o 
   3   0   8      610.23      599.66     16.56 o 
   4   0   8       25.10       23.58      5.58 o 
   5   0   8       45.12       47.33     16.74 o 
  -6   1   8        8.08        7.08      4.80 o 
  -5   1   8        4.80        4.50      2.81 o 
  -4   1   8        1.04        4.92      2.83 o 
  -3   1   8        7.29        7.47      2.30 o 
  -2   1   8     6568.23     6798.39    137.46 o 
  -1   1   8       94.12      100.99      3.32 o 
   0   1   8        0.53        0.31      1.77 o 
   1   1   8        4.55        5.69      2.43 o 
   2   1   8       71.86       73.19      3.52 o 
   3   1   8       34.71       33.75      3.24 o 
   4   1   8        4.95        0.01      3.54 o 
   5   1   8        0.74       -5.88      6.94 o 
  -6   2   8        0.74        0.02      4.53 o 
  -5   2   8       55.16       47.42      3.94 o 
  -4   2   8        0.15        0.67      2.56 o 
  -3   2   8      307.09      312.11      8.87 o 
  -2   2   8      126.50      148.96      4.55 o 
  -1   2   8      160.05      154.89      4.16 o 
   0   2   8       69.22       69.62      2.26 o 
   1   2   8        4.93        5.23      1.20 o 
   2   2   8      152.39      138.66      4.49 o 
   3   2   8      169.09      166.82      5.43 o 
   4   2   8        7.87        9.65      3.73 o 
  -6   3   8        0.14        5.67      5.04 o 
  -5   3   8       48.36       47.53      4.56 o 
  -4   3   8       10.24       10.36      2.83 o 
  -3   3   8        0.03        0.07      2.13 o 
  -2   3   8       56.34       48.21      2.71 o 
  -1   3   8       35.61       35.58      2.32 o 
   0   3   8      494.78      545.02      8.74 o 
   1   3   8     1179.63     1220.01     13.66 o 
   2   3   8      140.91      144.55      4.53 o 
   3   3   8       40.29       46.34      3.46 o 
   4   3   8       58.17       61.41      6.83 o 
  -6   4   8       41.81       34.77      6.60 o 
  -5   4   8       31.88       34.95      4.96 o 
  -4   4   8      100.86       88.77      5.07 o 
  -3   4   8      194.79      190.23      5.20 o 
  -2   4   8       20.30       14.60      2.62 o 
  -1   4   8       10.61       11.09      2.35 o 
   0   4   8       28.72       24.81      2.21 o 
   1   4   8        2.20        3.22      1.32 o 
   2   4   8      210.12      225.94      4.90 o 
   3   4   8       41.56       38.82      3.29 o 
   4   4   8        2.34        0.20      3.96 o 
  -6   5   8        0.00       -9.49      9.49 o 
  -5   5   8       50.42       48.40      4.09 o 
  -4   5   8      107.95      108.83      5.06 o 
  -3   5   8       27.93       30.11      2.76 o 
  -2   5   8       12.67       10.52      1.96 o 
  -1   5   8       11.06        6.91      1.86 o 
   0   5   8      697.90      706.30     10.91 o 
   1   5   8      555.68      539.81      7.81 o 
   2   5   8       80.68       82.20      2.95 o 
   3   5   8      104.72       98.63      3.57 o 
   4   5   8      171.49      183.63      8.73 o 
  -6   6   8        0.67       -1.13      6.11 o 
  -5   6   8        0.18        0.67      3.30 o 
  -4   6   8       18.27       17.99      3.03 o 
  -3   6   8        4.54        3.53      2.60 o 
  -2   6   8      176.40      191.12      4.28 o 
  -1   6   8        0.01       -0.19      1.77 o 
   0   6   8      242.39      240.97      4.62 o 
   1   6   8       91.03       99.68      2.80 o 
   2   6   8        0.25       -0.21      1.73 o 
   3   6   8       73.44       61.46      4.32 o 
   4   6   8       24.57       12.66      7.15 o 
  -6   7   8        1.57      -11.58     14.09 o 
  -5   7   8        0.12        4.66      5.38 o 
  -4   7   8        2.26        1.65      2.55 o 
  -3   7   8       47.01       47.95      4.07 o 
  -2   7   8      873.30      916.97     14.29 o 
  -1   7   8       10.28        6.13      2.24 o 
   0   7   8        0.19       -0.64      1.43 o 
   1   7   8      320.55      339.34      6.34 o 
   2   7   8       61.30       64.64      3.94 o 
   3   7   8        0.91       -0.11      2.25 o 
   4   7   8       72.63       75.92      7.66 o 
  -6   8   8       46.88       14.35      8.82 o 
  -5   8   8       12.01       12.34      3.60 o 
  -4   8   8       41.07       44.34      3.90 o 
  -3   8   8      103.84      105.98      3.69 o 
  -2   8   8       68.68       71.76      2.95 o 
  -1   8   8      195.35      208.17      6.66 o 
   0   8   8      197.41      199.13      5.11 o 
   1   8   8        8.70       11.08      2.23 o 
   2   8   8       99.24      105.65      4.07 o 
   3   8   8        1.68        4.08      1.87 o 
   4   8   8        3.31       12.94      7.06 o 
  -5   9   8       19.26       26.23      6.31 o 
  -4   9   8       17.70       20.00      2.17 o 
  -3   9   8        4.73        3.18      2.86 o 
  -2   9   8        0.01       -1.82      1.82 o 
  -1   9   8       19.26       18.72      2.61 o 
   0   9   8      243.98      252.85      5.58 o 
   1   9   8      740.47      785.44     12.87 o 
   2   9   8        3.11        5.30      3.32 o 
   3   9   8       12.09        8.00      2.86 o 
   4   9   8        3.95       -0.21      4.93 o 
  -5  10   8      132.34      112.82      8.45 o 
  -4  10   8       18.95       17.13      3.28 o 
  -3  10   8      121.82      120.88      4.36 o 
  -2  10   8        1.26        0.99      2.63 o 
  -1  10   8      260.65      265.79      6.30 o 
   0  10   8       53.83       49.54      3.75 o 
   1  10   8       37.57       32.58      2.95 o 
   2  10   8       36.90       40.65      3.29 o 
   3  10   8       34.38       28.56      3.80 o 
   4  10   8       71.31       68.85      8.72 o 
  -5  11   8        6.81       15.04      5.40 o 
  -4  11   8       58.39       53.74      5.00 o 
  -3  11   8        0.06       -1.85      1.85 o 
  -2  11   8      156.52      147.97      5.59 o 
  -1  11   8        3.78        3.73      2.21 o 
   0  11   8      230.36      252.79      6.22 o 
   1  11   8       65.55       65.58      3.25 o 
   2  11   8        5.21        0.84      2.63 o 
   3  11   8       15.08        9.25      3.69 o 
  -5  12   8       49.51       23.56      9.03 o 
  -4  12   8       67.10       64.86     11.19 o 
  -3  12   8        0.44       -0.51      3.56 o 
  -2  12   8       49.96       45.81      3.79 o 
  -1  12   8        1.60        3.19      3.64 o 
   0  12   8        3.13        0.52      2.06 o 
   1  12   8      431.22      440.41     11.27 o 
   2  12   8      145.01      143.46      5.60 o 
   3  12   8        5.10        6.71      3.61 o 
  -4  13   8       26.72       26.08      8.05 o 
  -3  13   8        0.30       -2.26      4.35 o 
  -2  13   8      358.55      371.34      9.42 o 
  -1  13   8       73.13       75.59      3.85 o 
   0  13   8      111.75      125.14      5.55 o 
   1  13   8        0.94        6.41      4.25 o 
   2  13   8       28.07       18.59      4.28 o 
   3  13   8        8.05        4.21      5.24 o 
  -4  14   8        1.39       -3.23      6.44 o 
  -3  14   8       42.30       43.56      6.23 o 
  -2  14   8       11.49       -1.19      3.49 o 
  -1  14   8       19.28       23.88      3.73 o 
   0  14   8      194.57      211.91      7.36 o 
   1  14   8        7.00        4.03      4.27 o 
   2  14   8       12.26       12.39      3.88 o 
  -4  15   8        0.94       -5.81      5.81 o 
  -3  15   8        8.75        7.22      5.56 o 
  -2  15   8       15.74       16.66      4.71 o 
  -1  15   8        0.00       -3.18      3.18 o 
   0  15   8       34.88       33.52      4.40 o 
   1  15   8       19.53       22.91      5.52 o 
   2  15   8       62.89       51.34      8.28 o 
  -3  16   8       53.75       41.25      6.73 o 
  -2  16   8        1.04       -5.47      5.47 o 
  -1  16   8       11.26        6.70      3.55 o 
   0  16   8        6.29        1.27      4.71 o 
   1  16   8       69.24       57.41      9.74 o 
  -2  17   8       52.81       38.64      8.36 o 
  -1  17   8        0.56        3.62      6.65 o 
   0  17   8        2.58        5.11      5.97 o 
   1  17   8      166.10      174.68     12.86 o 
  -1  18   8        7.56       22.72      9.89 o 
  -6   1   9        3.59        2.04      5.18 o 
  -5   1   9       43.19       42.97      3.58 o 
  -4   1   9       35.41       33.04      3.41 o 
  -3   1   9      260.84      283.40      7.17 o 
  -2   1   9       96.82       95.25      3.48 o 
  -1   1   9       62.52       59.39      2.96 o 
   0   1   9       71.05       70.68      2.54 o 
   1   1   9      114.33      103.62      2.99 o 
   2   1   9       14.40       18.22      3.67 o 
   3   1   9        0.02        3.46      3.11 o 
   4   1   9      107.10      111.47      9.73 o 
  -6   2   9        0.63        4.80      5.22 o 
  -5   2   9        7.63        7.16      3.47 o 
  -4   2   9       11.00       12.40      3.21 o 
  -3   2   9       47.83       42.72      2.90 o 
  -2   2   9        6.22        3.28      2.22 o 
  -1   2   9       27.14       25.20      2.03 o 
   0   2   9       20.97       18.22      2.01 o 
   1   2   9       77.12       73.29      2.86 o 
   2   2   9      543.67      568.29     11.01 o 
   3   2   9      129.03      145.73      5.71 o 
   4   2   9       31.89       26.87      4.77 o 
  -6   3   9        3.23       -5.37      5.37 o 
  -5   3   9        1.42        1.59      2.80 o 
  -4   3   9        6.27        4.83      3.45 o 
  -3   3   9        0.00       -1.64      2.51 o 
  -2   3   9      480.38      506.15      9.78 o 
  -1   3   9      145.31      133.03      3.42 o 
   0   3   9       25.16       28.56      2.41 o 
   1   3   9       31.01       28.43      1.60 o 
   2   3   9      634.86      656.61     12.17 o 
   3   3   9        5.75        7.59      3.00 o 
   4   3   9       26.88       34.86      4.82 o 
  -6   4   9       12.61        8.60      5.81 o 
  -5   4   9        0.08       -1.17      2.91 o 
  -4   4   9       32.14       30.66      4.12 o 
  -3   4   9       56.85       59.47      3.41 o 
  -2   4   9       17.33       13.71      2.31 o 
  -1   4   9       41.98       40.55      2.43 o 
   0   4   9      769.01      770.52     17.89 o 
   1   4   9       13.14       14.84      1.59 o 
   2   4   9        9.42        6.74      2.16 o 
   3   4   9       39.33       43.91      3.65 o 
   4   4   9        1.31        2.93      5.25 o 
  -6   5   9        2.18        0.52     12.08 o 
  -5   5   9        3.89        9.37      5.06 o 
  -4   5   9       10.73       11.00      3.13 o 
  -3   5   9       23.44       22.76      2.60 o 
  -2   5   9      108.16      110.07      3.54 o 
  -1   5   9       35.49       36.48      3.23 o 
   0   5   9       39.80       35.68      2.54 o 
   1   5   9        6.69        8.82      1.80 o 
   2   5   9      371.93      384.03      7.55 o 
   3   5   9        0.03       -0.84      3.00 o 
   4   5   9       35.67       25.03      5.91 o 
  -6   6   9       88.99       86.41     23.36 o 
  -5   6   9        0.10        0.10      3.50 o 
  -4   6   9       77.54       88.39      5.14 o 
  -3   6   9      242.27      250.87      6.87 o 
  -2   6   9      174.59      183.27      4.70 o 
  -1   6   9      567.15      582.06     10.29 o 
   0   6   9      164.07      176.60      4.65 o 
   1   6   9      345.67      356.91      6.07 o 
   2   6   9      105.64      105.42      3.77 o 
   3   6   9      263.51      305.11      7.80 o 
   4   6   9       15.60       18.97      5.91 o 
  -6   7   9        2.27        0.30      8.17 o 
  -5   7   9        0.14       -0.61      3.75 o 
  -4   7   9       22.98       17.82      3.50 o 
  -3   7   9      126.60      122.63      4.06 o 
  -2   7   9        3.73        7.48      2.15 o 
  -1   7   9       15.90       13.83      2.01 o 
   0   7   9        0.02       -1.67      1.67 o 
   1   7   9        0.62        3.13      2.17 o 
   2   7   9      118.01      112.50      3.90 o 
   3   7   9        3.79        1.41      2.34 o 
   4   7   9        0.38       -5.24      5.24 o 
  -5   8   9       11.46       11.48      3.25 o 
  -4   8   9        8.39        5.40      2.60 o 
  -3   8   9       83.00       80.86      3.91 o 
  -2   8   9       93.65      100.33      3.43 o 
  -1   8   9        2.84       -0.96      1.73 o 
   0   8   9        4.10        2.17      1.71 o 
   1   8   9        3.14        5.13      2.13 o 
   2   8   9      122.51      107.93      4.33 o 
   3   8   9      110.60      106.08      8.14 o 
   4   8   9       33.87       34.86      6.54 o 
  -5   9   9       15.82       14.22      6.19 o 
  -4   9   9       34.42       32.94      3.18 o 
  -3   9   9       46.54       47.71      3.12 o 
  -2   9   9        0.77        2.17      2.33 o 
  -1   9   9       18.69       17.56      2.71 o 
   0   9   9       22.47       22.06      1.97 o 
   1   9   9      459.32      484.27      9.37 o 
   2   9   9        1.60        3.62      2.69 o 
   3   9   9        0.19       -1.15      2.82 o 
  -5  10   9        4.93        2.56      6.37 o 
  -4  10   9       16.22       15.40      2.33 o 
  -3  10   9        8.64        6.56      3.00 o 
  -2  10   9        0.10        2.43      2.60 o 
  -1  10   9        5.23        2.10      2.68 o 
   0  10   9      171.81      185.52      4.99 o 
   1  10   9       11.55       12.12      2.37 o 
   2  10   9       28.65       29.71      3.37 o 
   3  10   9        0.04       -3.02      3.02 o 
  -5  11   9        1.05       -8.16     17.41 o 
  -4  11   9       27.09       23.86      5.95 o 
  -3  11   9       14.00       20.31      3.64 o 
  -2  11   9      178.98      192.68      6.18 o 
  -1  11   9       19.41       22.11      3.01 o 
   0  11   9       16.91       10.80      3.50 o 
   1  11   9        3.33        6.88      2.36 o 
   2  11   9       91.25       82.44      5.01 o 
   3  11   9        1.70        5.27      5.25 o 
  -5  12   9        1.11        6.77     11.58 o 
  -4  12   9       81.09       72.09      6.96 o 
  -3  12   9       17.17       25.11      3.41 o 
  -2  12   9        0.07        0.97      2.77 o 
  -1  12   9        8.92       14.37      2.77 o 
   0  12   9       82.72       87.74      6.26 o 
   1  12   9        7.60        6.18      3.09 o 
   2  12   9       44.69       43.00      3.95 o 
   3  12   9        4.28       -5.47      5.47 o 
  -4  13   9        1.64        3.15     10.37 o 
  -3  13   9       21.44       20.62      6.61 o 
  -2  13   9       98.32      102.24      4.72 o 
  -1  13   9      326.52      366.95      9.04 o 
   0  13   9       21.27       17.25      4.82 o 
   1  13   9      117.36      119.99      8.26 o 
   2  13   9       22.29       22.34      6.72 o 
  -4  14   9       23.73        3.26      8.22 o 
  -3  14   9       12.79       14.60      7.59 o 
  -2  14   9       34.68       34.29      3.76 o 
  -1  14   9       62.90       54.36      3.83 o 
   0  14   9       87.13       90.97      5.75 o 
   1  14   9        5.71       11.78      6.17 o 
   2  14   9        8.57       -1.51      5.09 o 
  -3  15   9        5.04       12.70      5.84 o 
  -2  15   9       14.85       21.06      4.87 o 
  -1  15   9       23.07       17.31      3.96 o 
   0  15   9        4.64        4.59      4.10 o 
   1  15   9       29.45       21.77      7.52 o 
  -3  16   9       14.02        6.02      6.63 o 
  -2  16   9        4.75        0.43      4.64 o 
  -1  16   9       10.62       13.75      7.77 o 
   0  16   9       22.51       24.86      6.17 o 
   1  16   9        0.06       -6.36      6.36 o 
  -2  17   9       18.53       16.43     10.63 o 
  -1  17   9        1.17       -2.42      5.87 o 
   0  17   9        0.61        0.17      8.45 o 
  -6   0  10        0.50        4.40     14.98 o 
  -5   0  10        9.95       13.64      5.04 o 
  -4   0  10       13.03        9.08      5.52 o 
  -3   0  10      267.72      276.40     10.77 o 
  -2   0  10        0.13       -0.79      2.93 o 
  -1   0  10      176.51      179.79     13.12 o 
   0   0  10      622.88      635.24     15.24 o 
   1   0  10       77.01       67.67      5.36 o 
   2   0  10      409.48      451.58     14.55 o 
   3   0  10        7.74        6.15      6.69 o 
   4   0  10      152.40      173.61     12.33 o 
  -6   1  10        3.83        3.67      7.27 o 
  -5   1  10       22.57       18.69      3.86 o 
  -4   1  10        9.31        6.22      3.11 o 
  -3   1  10       95.14       98.79      4.52 o 
  -2   1  10        0.01        1.00      3.15 o 
  -1   1  10       12.15       10.91      2.29 o 
   0   1  10      336.25      360.38      6.60 o 
   1   1  10       54.03       55.89      3.94 o 
   2   1  10      395.42      421.56     10.15 o 
   3   1  10        5.71        4.12      3.42 o 
   4   1  10        5.14       11.97      4.85 o 
  -6   2  10        3.56        0.08      9.25 o 
  -5   2  10       46.07       45.40      6.90 o 
  -4   2  10        9.22        5.26      3.14 o 
  -3   2  10      545.88      569.20     12.50 o 
  -2   2  10      123.20      134.54      4.99 o 
  -1   2  10       71.74       75.21      3.22 o 
   0   2  10       84.55       80.87      2.90 o 
   1   2  10      310.59      320.77      6.59 o 
   2   2  10      220.56      212.54      6.42 o 
   3   2  10       82.79       79.70      4.76 o 
   4   2  10       25.39       19.07      7.29 o 
  -6   3  10        8.92        9.78      5.45 o 
  -5   3  10        4.38        3.23      4.05 o 
  -4   3  10       11.48       10.76      3.28 o 
  -3   3  10      126.37      126.82      5.23 o 
  -2   3  10      131.68      130.51      6.16 o 
  -1   3  10       90.15       91.11      3.17 o 
   0   3  10       44.08       41.86      2.54 o 
   1   3  10      230.26      243.84      4.57 o 
   2   3  10        3.18        3.94      2.70 o 
   3   3  10       13.66        9.65      3.85 o 
   4   3  10        5.22        3.93      6.00 o 
  -6   4  10        2.62       -7.01      7.01 o 
  -5   4  10       25.73       13.32      4.68 o 
  -4   4  10       41.86       35.55      3.67 o 
  -3   4  10       35.43       39.46      4.31 o 
  -2   4  10        4.29        4.11      2.10 o 
  -1   4  10        0.60        1.87      2.14 o 
   0   4  10       11.28       11.92      2.11 o 
   1   4  10       71.96       75.58      2.32 o 
   2   4  10       35.40       44.90      3.49 o 
   3   4  10       11.67        7.09      3.64 o 
   4   4  10       56.02       39.58      6.57 o 
  -6   5  10        9.75       -3.09      6.15 o 
  -5   5  10       13.40       15.90      3.69 o 
  -4   5  10        6.41        9.14      3.29 o 
  -3   5  10      125.69      128.37      5.09 o 
  -2   5  10       34.37       35.72      2.57 o 
  -1   5  10       14.71       16.30      2.37 o 
   0   5  10      424.88      478.49      9.01 o 
   1   5  10      178.33      182.25      4.35 o 
   2   5  10        1.16        3.72      1.97 o 
   3   5  10       26.67       27.00      4.30 o 
   4   5  10       43.77       30.26     12.65 o 
  -6   6  10        0.00        7.71      7.96 o 
  -5   6  10       12.02       14.19      4.33 o 
  -4   6  10        6.12        6.22      3.32 o 
  -3   6  10       33.07       29.00      4.41 o 
  -2   6  10        7.66        5.69      2.38 o 
  -1   6  10        0.20       -0.95      2.57 o 
   0   6  10       49.60       50.64      2.87 o 
   1   6  10        9.91        7.45      2.00 o 
   2   6  10       53.62       47.97      2.92 o 
   3   6  10       13.59       13.49      5.08 o 
   4   6  10        5.78        6.80      6.92 o 
  -5   7  10        0.00        5.31      5.17 o 
  -4   7  10       17.70       20.69      2.96 o 
  -3   7  10        6.12        8.45      2.58 o 
  -2   7  10        0.85        1.55      2.01 o 
  -1   7  10       51.84       51.59      3.37 o 
   0   7  10      198.76      211.55      5.10 o 
   1   7  10       25.32       17.14      2.99 o 
   2   7  10       19.06       18.63      2.46 o 
   3   7  10        6.36        1.08      4.98 o 
  -5   8  10        1.72       -1.94      3.87 o 
  -4   8  10        6.88        7.34      3.14 o 
  -3   8  10        0.42        2.90      2.67 o 
  -2   8  10       50.94       48.01      2.98 o 
  -1   8  10        3.86        5.73      2.19 o 
   0   8  10       58.08       56.60      3.52 o 
   1   8  10      213.89      229.48      6.98 o 
   2   8  10       40.40       40.96      4.93 o 
   3   8  10       44.15       35.97      8.08 o 
  -5   9  10        8.92       16.01     12.18 o 
  -4   9  10        7.67        3.42      2.85 o 
  -3   9  10       32.25       23.73      4.16 o 
  -2   9  10       16.39       12.67      2.21 o 
  -1   9  10       55.11       53.44      2.15 o 
   0   9  10       24.65       23.88      2.31 o 
   1   9  10      139.80      144.47      4.63 o 
   2   9  10        8.06       11.00      3.02 o 
   3   9  10       40.20       41.61      7.84 o 
  -5  10  10       58.49       47.42      9.97 o 
  -4  10  10        2.46        0.25      2.83 o 
  -3  10  10      120.89      123.03      4.70 o 
  -2  10  10      166.07      163.91      5.72 o 
  -1  10  10        1.99        3.05      2.48 o 
   0  10  10      116.48      116.32      4.57 o 
   1  10  10      134.46      135.44      7.50 o 
   2  10  10        0.10       -0.88      3.33 o 
   3  10  10       32.08       24.56      5.60 o 
  -5  11  10       11.29       -2.17      9.09 o 
  -4  11  10        0.16       -1.26      2.95 o 
  -3  11  10       22.70       21.05      2.80 o 
  -2  11  10       11.00        6.97      3.83 o 
  -1  11  10       59.71       49.97      3.50 o 
   0  11  10      436.70      461.18     11.36 o 
   1  11  10       10.77        9.80      2.53 o 
   2  11  10       39.75       35.21      4.84 o 
   3  11  10        3.50       -3.35      5.01 o 
  -4  12  10       14.54       11.20      8.51 o 
  -3  12  10       12.47        6.25      4.17 o 
  -2  12  10        0.17       -3.73      3.73 o 
  -1  12  10       47.42       53.28      3.81 o 
   0  12  10       11.22        7.57      3.60 o 
   1  12  10        1.39        9.71      3.62 o 
   2  12  10        0.59        0.01      3.30 o 
  -4  13  10        2.10       14.00      8.85 o 
  -3  13  10        9.53        7.91      4.34 o 
  -2  13  10       23.90       20.28      4.00 o 
  -1  13  10        3.73        4.68      2.87 o 
   0  13  10       44.57       38.95      4.98 o 
   1  13  10        1.42        7.89      4.19 o 
   2  13  10       62.17       57.14      8.18 o 
  -4  14  10        0.19       13.69      9.68 o 
  -3  14  10       47.87       48.24      6.05 o 
  -2  14  10       25.40       28.66      4.88 o 
  -1  14  10        0.10        3.41      2.96 o 
   0  14  10       37.82       43.38      5.51 o 
   1  14  10       36.71       50.92      6.42 o 
  -3  15  10       74.47       76.30      8.47 o 
  -2  15  10       67.48       61.87      5.19 o 
  -1  15  10        5.47       -3.57      6.16 o 
   0  15  10       25.96       41.55      6.85 o 
   1  15  10        3.22        4.97      6.87 o 
  -2  16  10        0.05        0.67     12.59 o 
  -1  16  10        0.14        2.85      7.08 o 
   0  16  10        0.05       -6.93      6.93 o 
  -6   1  11       11.87        4.21      5.85 o 
  -5   1  11        2.86       -0.40      3.41 o 
  -4   1  11        0.04       -3.35      3.51 o 
  -3   1  11      242.27      264.20      7.67 o 
  -2   1  11       17.54       16.05      3.56 o 
  -1   1  11      136.93      127.74      4.02 o 
   0   1  11      264.65      274.26      5.96 o 
   1   1  11       27.84       22.45      3.42 o 
   2   1  11      168.04      164.82      6.52 o 
   3   1  11       95.58       92.09      5.92 o 
   4   1  11        4.40        0.00      6.31 o 
  -6   2  11        1.20       -5.64      5.64 o 
  -5   2  11        0.89        5.71      3.81 o 
  -4   2  11        4.80        0.70      3.60 o 
  -3   2  11       37.86       29.93      3.51 o 
  -2   2  11        7.84        4.52      2.49 o 
  -1   2  11        0.05       -1.20      2.26 o 
   0   2  11        1.60       -1.33      1.98 o 
   1   2  11       31.16       32.61      3.88 o 
   2   2  11       78.16       79.03      5.02 o 
   3   2  11       13.56       16.87      4.01 o 
  -6   3  11        4.29       -4.74      9.32 o 
  -5   3  11        2.51        2.33      3.77 o 
  -4   3  11        3.52        4.24      3.44 o 
  -3   3  11       30.68       28.03      3.49 o 
  -2   3  11        5.83       14.72      2.61 o 
  -1   3  11        0.59       -1.75      2.52 o 
   0   3  11       18.08       18.23      2.76 o 
   1   3  11       14.33       10.80      4.33 o 
   2   3  11        4.49        6.60      3.31 o 
   3   3  11       44.72       51.58      5.09 o 
  -6   4  11        0.42        2.28      6.85 o 
  -5   4  11        0.42        2.59      5.61 o 
  -4   4  11        1.53        8.47      3.78 o 
  -3   4  11        0.77       -0.84      3.07 o 
  -2   4  11       74.40       83.17      3.81 o 
  -1   4  11      178.81      188.17      9.55 o 
   0   4  11        5.21        8.07      2.09 o 
   1   4  11       38.41       33.47      2.26 o 
   2   4  11       12.28        9.46      3.88 o 
   3   4  11        7.66        1.23      4.09 o 
  -6   5  11        0.18       -3.43      7.31 o 
  -5   5  11        0.50       -5.23      5.23 o 
  -4   5  11        7.92        8.12      3.70 o 
  -3   5  11       12.76       19.50      4.07 o 
  -2   5  11      109.32      113.31      4.34 o 
  -1   5  11       33.76       35.64      3.01 o 
   0   5  11       22.25       21.91      2.60 o 
   1   5  11        0.09       -1.68      1.68 o 
   2   5  11       45.39       41.90      3.78 o 
   3   5  11        0.05        4.15      5.43 o 
  -5   6  11       26.02       28.11      6.63 o 
  -4   6  11      122.56      123.30     10.03 o 
  -3   6  11       18.56       16.31      3.15 o 
  -2   6  11      187.06      185.98      5.24 o 
  -1   6  11        0.02        1.71      2.37 o 
   0   6  11        0.19        1.70      2.22 o 
   1   6  11      650.79      689.08     12.05 o 
   2   6  11      250.18      248.98      6.59 o 
   3   6  11       22.21       11.76      5.62 o 
  -5   7  11        3.97       -0.30      7.43 o 
  -4   7  11        0.32       -3.44      3.44 o 
  -3   7  11        1.49        1.02      3.20 o 
  -2   7  11       98.21      109.44      4.18 o 
  -1   7  11       63.26       66.79      3.97 o 
   0   7  11        7.62        9.64      2.21 o 
   1   7  11       72.17       73.58      5.28 o 
   2   7  11       27.41       23.96      2.97 o 
   3   7  11        0.40        6.93      5.40 o 
  -5   8  11       11.12        9.73      4.76 o 
  -4   8  11        0.63        5.80      3.69 o 
  -3   8  11        9.15       11.34      3.31 o 
  -2   8  11       26.39       23.19      3.04 o 
  -1   8  11       43.13       43.14      3.10 o 
   0   8  11        0.00        0.71      2.26 o 
   1   8  11       10.44       11.97      3.61 o 
   2   8  11        2.47        6.62      2.45 o 
   3   8  11       10.51       12.09      5.58 o 
  -5   9  11        0.09       -2.54      8.70 o 
  -4   9  11        3.26        9.52      6.39 o 
  -3   9  11       11.20       11.88      2.78 o 
  -2   9  11       28.93       18.45      2.62 o 
  -1   9  11       28.47       27.24      2.19 o 
   0   9  11       25.20       26.53      2.19 o 
   1   9  11        0.52       -2.27      2.53 o 
   2   9  11       15.67       15.88      2.95 o 
   3   9  11       36.65       38.82      6.78 o 
  -5  10  11        1.04        4.96      9.45 o 
  -4  10  11        1.44       -3.25      3.25 o 
  -3  10  11        7.85        5.22      2.90 o 
  -2  10  11        4.61        7.02      2.77 o 
  -1  10  11       10.11        6.71      2.92 o 
   0  10  11        3.44        4.08      2.07 o 
   1  10  11        4.50        3.52      2.64 o 
   2  10  11       10.03        7.71      3.05 o 
  -4  11  11        7.45        0.93      6.66 o 
  -3  11  11       80.75       86.84      6.55 o 
  -2  11  11        0.01        1.26      3.09 o 
  -1  11  11       46.72       45.37      3.68 o 
   0  11  11      239.32      256.43      7.64 o 
   1  11  11        0.32       -2.78      2.78 o 
   2  11  11       44.02       36.51      4.96 o 
  -4  12  11        1.01       -8.17      8.17 o 
  -3  12  11        4.83        6.19      3.95 o 
  -2  12  11        7.53        8.17      3.53 o 
  -1  12  11       32.96       27.99      4.01 o 
   0  12  11       13.07       12.33      5.61 o 
   1  12  11        1.54        4.50      7.27 o 
   2  12  11        0.26       10.71     10.90 o 
  -4  13  11       26.81       17.48      8.12 o 
  -3  13  11       61.51       60.29      9.10 o 
  -2  13  11        1.12        4.05      3.82 o 
  -1  13  11       18.45       21.13      4.17 o 
   0  13  11       36.48       43.39      5.25 o 
   1  13  11        0.20        3.92      4.67 o 
  -3  14  11        5.87       12.60      6.33 o 
  -2  14  11       10.82        8.73      4.64 o 
  -1  14  11        0.57        7.97      4.51 o 
   0  14  11        4.42        0.59      4.94 o 
   1  14  11       11.70       10.35      5.96 o 
  -2  15  11        3.29       12.29      6.87 o 
  -1  15  11        2.78       -4.29      5.98 o 
   0  15  11        0.44        4.76      7.62 o 
  -5   0  12        0.10       12.18      8.11 o 
  -4   0  12        0.39        4.36      7.70 o 
  -3   0  12        5.94       18.23      5.34 o 
  -2   0  12       40.66       39.65      4.32 o 
  -1   0  12       75.99       76.16      8.29 o 
   0   0  12       43.15       38.17      5.13 o 
   1   0  12       65.84       65.44      8.04 o 
   2   0  12      143.27      139.23     11.65 o 
   3   0  12        6.86       10.90      9.94 o 
  -6   1  12        0.83       -8.62      8.62 o 
  -5   1  12        2.54        9.16      4.76 o 
  -4   1  12        0.02        4.13      3.54 o 
  -3   1  12     1170.90     1297.46     26.42 o 
  -2   1  12        0.23       -0.22      2.68 o 
  -1   1  12        1.32        2.23      2.63 o 
   0   1  12       39.62       41.83      2.75 o 
   1   1  12       16.09       15.25      5.59 o 
   2   1  12        6.67        3.88      3.75 o 
   3   1  12        2.75       -1.35      4.33 o 
  -6   2  12        4.29       -4.17     14.96 o 
  -5   2  12        1.92       -1.31      5.49 o 
  -4   2  12       18.15       17.46      4.75 o 
  -3   2  12        0.16       -0.56      3.31 o 
  -2   2  12       12.92        8.54      2.74 o 
  -1   2  12       16.94       18.72      2.61 o 
   0   2  12       88.67       92.20      4.58 o 
   1   2  12        3.86        5.44      3.68 o 
   2   2  12      114.79      109.60      7.82 o 
   3   2  12       11.36       13.43      4.75 o 
  -5   3  12        0.09        5.66      4.41 o 
  -4   3  12        5.18        3.73      3.72 o 
  -3   3  12        0.02        3.29      3.13 o 
  -2   3  12       11.26       15.25      2.79 o 
  -1   3  12      190.97      197.94      5.66 o 
   0   3  12      224.79      223.57      5.55 o 
   1   3  12       70.82       68.65      3.59 o 
   2   3  12        0.02        0.72      3.34 o 
   3   3  12       35.25       41.62      6.67 o 
  -5   4  12        5.77        8.79      5.51 o 
  -4   4  12       27.81       30.19      4.30 o 
  -3   4  12        1.97        6.17      3.67 o 
  -2   4  12        0.05       -0.54      3.04 o 
  -1   4  12       95.25       93.14      4.10 o 
   0   4  12        4.95        7.59      2.38 o 
   1   4  12       87.02       83.75      2.91 o 
   2   4  12       22.03       22.83      4.03 o 
   3   4  12       16.98        5.90      5.80 o 
  -5   5  12       17.14        4.75      5.15 o 
  -4   5  12        2.30       -2.29      4.57 o 
  -3   5  12       12.92       10.27      2.88 o 
  -2   5  12       23.79       32.50      3.24 o 
  -1   5  12       78.90       70.58      3.69 o 
   0   5  12      100.22      102.40      4.50 o 
   1   5  12        1.10        0.43      1.76 o 
   2   5  12        1.40        1.44      4.26 o 
   3   5  12       81.58       68.97      8.78 o 
  -5   6  12        0.40        3.86      7.52 o 
  -4   6  12        1.04       -3.73      5.36 o 
  -3   6  12        1.54        0.03      2.72 o 
  -2   6  12        0.06        0.69      2.53 o 
  -1   6  12        0.80        1.44      2.48 o 
   0   6  12        2.54        2.98      2.23 o 
   1   6  12        0.99        1.86      2.65 o 
   2   6  12       38.32       31.94      4.43 o 
   3   6  12        7.46        1.06      5.56 o 
  -5   7  12        0.50        3.43      4.93 o 
  -4   7  12        7.53        8.02      4.38 o 
  -3   7  12      142.40      145.32      5.97 o 
  -2   7  12        3.35        4.10      2.63 o 
  -1   7  12       51.51       58.76      3.64 o 
   0   7  12       39.16       40.93      3.02 o 
   1   7  12        0.03       -2.59      3.93 o 
   2   7  12        4.63        1.53      4.55 o 
   3   7  12       20.78       22.98      6.49 o 
  -5   8  12        5.12        5.03     11.10 o 
  -4   8  12       29.73       23.51      4.17 o 
  -3   8  12        2.94        2.78      2.75 o 
  -2   8  12       28.81       34.00      3.42 o 
  -1   8  12       74.96       88.12      4.04 o 
   0   8  12        0.17        0.33      3.01 o 
   1   8  12       64.40       56.29      3.57 o 
   2   8  12        2.04       -2.99      4.51 o 
  -5   9  12        0.04       -9.70      9.70 o 
  -4   9  12        1.70        4.74      5.33 o 
  -3   9  12        3.99       -3.41      4.63 o 
  -2   9  12        8.64       16.78      2.83 o 
  -1   9  12      106.75      110.96      3.81 o 
   0   9  12      125.75      129.22      4.49 o 
   1   9  12        6.98        6.62      2.94 o 
   2   9  12        0.93       -0.10     11.24 o 
  -4  10  12       13.38       16.76      4.88 o 
  -3  10  12        0.06        1.45      3.74 o 
  -2  10  12       22.18       18.14      2.47 o 
  -1  10  12        0.06       -2.94      2.94 o 
   0  10  12      162.32      173.38      5.79 o 
   1  10  12        6.79        9.64      3.20 o 
   2  10  12       17.97       21.90      6.80 o 
  -4  11  12        4.59       -0.77      7.69 o 
  -3  11  12       40.88       34.65      5.38 o 
  -2  11  12        0.14       -0.43      4.34 o 
  -1  11  12       73.55       69.67      4.36 o 
   0  11  12        1.18        2.28      3.20 o 
   1  11  12        5.04        4.15      4.69 o 
   2  11  12        6.65        3.75      7.38 o 
  -4  12  12        0.46        6.57      7.43 o 
  -3  12  12       17.11       23.10      5.20 o 
  -2  12  12       11.79       12.43      4.39 o 
  -1  12  12       19.94       28.76      4.19 o 
   0  12  12       58.01       53.46      5.88 o 
   1  12  12        7.15       -3.33      5.30 o 
  -3  13  12       98.62       94.23     14.57 o 
  -2  13  12        9.28       10.24      4.55 o 
  -1  13  12       40.33       32.33      4.41 o 
   0  13  12       18.35        2.71      9.29 o 
   1  13  12       17.29        9.06      7.84 o 
  -3  14  12        0.71       -7.77      7.77 o 
  -2  14  12        2.54        9.22      4.84 o 
  -1  14  12       34.33       33.06      7.34 o 
   0  14  12       13.59       16.78     11.52 o 
  -1  15  12        1.19       17.83     18.88 o 
  -5   1  13        1.93        2.43      7.41 o 
  -4   1  13       44.26       41.35      5.01 o 
  -3   1  13        6.23        7.84      3.37 o 
  -2   1  13        7.53       10.64      3.51 o 
  -1   1  13       63.94       70.87      3.75 o 
   0   1  13       18.35       19.12      3.22 o 
   1   1  13       36.96       41.29      5.66 o 
   2   1  13       21.49       26.90      6.77 o 
   3   1  13        8.76        0.83      6.29 o 
  -5   2  13        0.29       -0.26      6.92 o 
  -4   2  13        0.15        0.74      4.22 o 
  -3   2  13        0.72        0.21      3.58 o 
  -2   2  13        0.00        1.97      2.68 o 
  -1   2  13        1.63       -0.93      2.46 o 
   0   2  13        0.00       -0.41      2.41 o 
   1   2  13      143.91      144.79      6.85 o 
   2   2  13       26.68       20.50      4.43 o 
   3   2  13       29.96       16.50      6.91 o 
  -5   3  13        0.82        0.11      7.03 o 
  -4   3  13        4.70        6.58      4.21 o 
  -3   3  13       28.49       29.74      4.01 o 
  -2   3  13        6.07        7.64      2.93 o 
  -1   3  13        8.53        4.65      2.61 o 
   0   3  13        0.20        1.79      2.97 o 
   1   3  13       98.70      103.18      5.91 o 
   2   3  13        5.93        0.68      4.20 o 
   3   3  13        8.91        5.28      6.06 o 
  -5   4  13        0.00        9.81      7.17 o 
  -4   4  13        0.00       -1.88      6.24 o 
  -3   4  13       43.04       48.66      3.88 o 
  -2   4  13        1.12        1.91      2.74 o 
  -1   4  13       47.90       46.50      3.55 o 
   0   4  13       30.24       40.09      3.22 o 
   1   4  13      155.21      156.86      6.97 o 
   2   4  13        4.34       13.25      5.43 o 
  -5   5  13       11.44        6.40      9.11 o 
  -4   5  13        0.00       11.30      5.63 o 
  -3   5  13       20.28       16.35      3.24 o 
  -2   5  13       23.00       19.22      3.71 o 
  -1   5  13        4.33        3.21      2.91 o 
   0   5  13       17.90       10.32      2.57 o 
   1   5  13       57.32       47.68      2.63 o 
   2   5  13        7.91        9.20      5.79 o 
  -5   6  13        6.22        4.92      8.48 o 
  -4   6  13       32.26       34.95      5.48 o 
  -3   6  13       14.95       21.65      3.54 o 
  -2   6  13       18.91       13.40      3.31 o 
  -1   6  13       12.68        7.11      2.89 o 
   0   6  13      132.17      137.01      4.10 o 
   1   6  13       78.32       65.22      5.83 o 
   2   6  13       42.75       38.16      6.48 o 
  -5   7  13       12.65       11.21      8.07 o 
  -4   7  13        3.85        3.28      4.18 o 
  -3   7  13        0.61        2.23      3.32 o 
  -2   7  13       26.85       23.52      3.23 o 
  -1   7  13        3.82        2.28      4.00 o 
   0   7  13       19.99       15.28      2.82 o 
   1   7  13       27.51       23.44      2.49 o 
   2   7  13       10.22       12.68      5.75 o 
  -5   8  13        1.76        5.11      9.72 o 
  -4   8  13        0.13       -4.44      4.44 o 
  -3   8  13       15.97       16.47      3.68 o 
  -2   8  13        9.47        7.02      2.97 o 
  -1   8  13        3.43        1.64      2.89 o 
   0   8  13       40.61       39.15      3.17 o 
   1   8  13        1.39        1.82      3.09 o 
   2   8  13       21.05       10.04      5.76 o 
  -4   9  13       22.94       26.22      5.65 o 
  -3   9  13        6.20        7.31      6.06 o 
  -2   9  13        2.97        0.64      3.06 o 
  -1   9  13        6.23        6.44      2.72 o 
   0   9  13       68.98       64.34      4.72 o 
   1   9  13        6.17        1.49      3.26 o 
   2   9  13       13.89       11.24      5.97 o 
  -4  10  13        2.65        7.57      4.98 o 
  -3  10  13        3.12        5.06      4.82 o 
  -2  10  13        3.23       -0.52      2.69 o 
  -1  10  13       19.32       20.39      2.54 o 
   0  10  13       16.61       13.57      3.07 o 
   1  10  13       30.45       30.88      5.28 o 
  -4  11  13        5.38       20.70      8.12 o 
  -3  11  13       15.20       11.78      5.55 o 
  -2  11  13       14.60        8.19      4.56 o 
  -1  11  13       44.03       53.89      5.16 o 
   0  11  13        0.25        3.67      4.65 o 
   1  11  13       31.95       34.14      6.69 o 
  -3  12  13        0.30        1.73      5.63 o 
  -2  12  13        3.37       -0.28      4.62 o 
  -1  12  13       19.61       27.58      4.71 o 
   0  12  13        6.26       11.28      5.73 o 
  -2  13  13       81.25       76.38      6.66 o 
  -1  13  13       24.03       18.08      5.98 o 
   0  13  13        7.72        8.05      5.75 o 
  -5   0  14        6.90       -3.87      8.47 o 
  -4   0  14       54.86       71.13     10.06 o 
  -3   0  14        0.37        1.50      5.34 o 
  -2   0  14       29.93       26.17      4.91 o 
  -1   0  14        0.95       -3.92      3.92 o 
   0   0  14        0.01       -3.70      3.70 o 
   1   0  14      416.87      440.50     21.82 o 
   2   0  14       10.72        6.43      6.91 o 
  -5   1  14        0.55      -11.28     17.96 o 
  -4   1  14       97.67       82.77      7.29 o 
  -3   1  14        0.02        1.75      4.27 o 
  -2   1  14        0.15       -2.82      3.28 o 
  -1   1  14      104.79      100.00      4.16 o 
   0   1  14        2.26        2.74      2.81 o 
   1   1  14       19.06       22.38      4.74 o 
   2   1  14        6.39       -3.45      4.69 o 
  -5   2  14        0.08        2.49      9.07 o 
  -4   2  14       16.71        4.01      4.76 o 
  -3   2  14       25.43       25.94      5.90 o 
  -2   2  14       23.33       31.05      4.99 o 
  -1   2  14       19.10       13.67      2.90 o 
   0   2  14      107.69      107.08      4.21 o 
   1   2  14       79.75       68.70      5.70 o 
   2   2  14        0.70        2.27      4.92 o 
  -5   3  14        0.62       -0.68      7.85 o 
  -4   3  14       47.47       48.16      6.94 o 
  -3   3  14        4.21       -0.16      3.50 o 
  -2   3  14        4.85        1.90      4.82 o 
  -1   3  14        0.01       -2.63      2.63 o 
   0   3  14       11.94        1.31      2.84 o 
   1   3  14        1.35        0.80      4.31 o 
   2   3  14       19.69       18.51      6.30 o 
  -5   4  14        3.60        9.14      7.69 o 
  -4   4  14        0.90        5.84      5.75 o 
  -3   4  14        0.04        2.10      3.53 o 
  -2   4  14        0.71        3.09      3.57 o 
  -1   4  14       38.95       39.27      4.24 o 
   0   4  14       12.29       12.84      3.06 o 
   1   4  14        5.04        2.09      4.37 o 
   2   4  14        0.00        7.77      5.98 o 
  -5   5  14        3.14       18.22     11.43 o 
  -4   5  14       38.35       35.05      9.56 o 
  -3   5  14        0.00        1.52      3.32 o 
  -2   5  14       13.62        8.76      3.34 o 
  -1   5  14       72.50       75.88      4.82 o 
   0   5  14        0.68        0.10      2.65 o 
   1   5  14        1.44       -2.78      4.81 o 
   2   5  14       31.79       33.19      6.68 o 
  -5   6  14        0.21        6.66      6.62 o 
  -4   6  14        0.60       -5.22      5.22 o 
  -3   6  14        3.66        8.84      6.35 o 
  -2   6  14        0.57        1.49      2.95 o 
  -1   6  14       16.43       15.99      3.91 o 
   0   6  14        0.01       -2.83      2.83 o 
   1   6  14       24.99       17.11      6.38 o 
   2   6  14        0.65       -1.72      8.64 o 
  -4   7  14        4.06       18.68      6.11 o 
  -3   7  14       10.89       22.34      7.99 o 
  -2   7  14        2.89       -1.59      3.33 o 
  -1   7  14       70.27       82.16      5.74 o 
   0   7  14       10.38        7.11      3.60 o 
   1   7  14        1.56       -4.72      6.32 o 
  -4   8  14        0.13       -6.05      6.05 o 
  -3   8  14        0.59        0.08      4.77 o 
  -2   8  14        2.11        4.79      3.69 o 
  -1   8  14        1.91       -1.19      4.17 o 
   0   8  14       31.45       31.73      3.24 o 
   1   8  14       15.72       14.37      8.24 o 
  -4   9  14       16.02       23.60      7.40 o 
  -3   9  14        0.14       -0.45      8.01 o 
  -2   9  14        3.71        6.44      4.64 o 
  -1   9  14        4.79        2.83      3.52 o 
   0   9  14       17.04        8.30      3.25 o 
   1   9  14        1.35        6.31      8.42 o 
  -3  10  14       18.90       14.57      5.76 o 
  -2  10  14       13.07       12.31      4.70 o 
  -1  10  14       43.78       31.87      4.35 o 
   0  10  14       51.64       59.74      5.74 o 
   1  10  14        0.00       -5.06      8.00 o 
  -3  11  14        7.00       -3.58      5.40 o 
  -2  11  14       23.71       24.35      6.11 o 
  -1  11  14       71.54       63.92      5.53 o 
   0  11  14        0.01        8.12      6.47 o 
  -2  12  14        5.10        6.52      4.91 o 
  -1  12  14       37.16       27.22      6.56 o 
  -5   1  15        0.65       32.73     16.90 o 
  -4   1  15       15.39       17.79      7.30 o 
  -3   1  15        1.45        1.14      4.24 o 
  -2   1  15        0.46       -0.99      3.48 o 
  -1   1  15       35.75       36.13      3.43 o 
   0   1  15       13.66       17.97      3.17 o 
   1   1  15        4.19       -3.21      6.72 o 
   2   1  15       21.25       13.43     14.35 o 
  -4   2  15       17.29       16.92      6.92 o 
  -3   2  15        0.09        6.15      4.28 o 
  -2   2  15        0.64        1.39      3.33 o 
  -1   2  15        6.51       10.75      3.01 o 
   0   2  15       27.69       29.29      3.49 o 
   1   2  15       28.83       13.34      5.82 o 
   2   2  15        0.34        8.40     12.95 o 
  -4   3  15        0.92       -6.48      6.48 o 
  -3   3  15        5.03       -1.71      4.14 o 
  -2   3  15        8.40        9.43      3.64 o 
  -1   3  15        0.17       -3.13      4.33 o 
   0   3  15        0.01       -1.20      2.94 o 
   1   3  15        1.28        8.72      5.46 o 
  -4   4  15        2.49        1.24      7.17 o 
  -3   4  15        7.53        4.81      4.59 o 
  -2   4  15       17.89        8.03      3.69 o 
  -1   4  15       21.14       22.02      3.48 o 
   0   4  15       12.39        5.80      3.18 o 
   1   4  15        0.01        0.32      8.19 o 
  -4   5  15        0.01        6.13      5.53 o 
  -3   5  15       13.56        8.49      6.51 o 
  -2   5  15        3.02        0.26      3.62 o 
  -1   5  15        2.58        0.74      3.30 o 
   0   5  15       23.38       21.42      3.11 o 
   1   5  15       41.15       40.29     14.50 o 
  -4   6  15        1.45        2.58      6.00 o 
  -3   6  15        1.02        0.11      4.36 o 
  -2   6  15        3.15        5.57      3.86 o 
  -1   6  15        1.31        0.54      4.89 o 
   0   6  15      124.41      121.69      5.56 o 
   1   6  15       24.90        4.56      6.47 o 
  -4   7  15        0.09        6.51      6.11 o 
  -3   7  15       20.04       16.29      5.13 o 
  -2   7  15       10.95       14.46      5.45 o 
  -1   7  15        1.46        1.97      3.69 o 
   0   7  15        5.21       10.78      4.01 o 
   1   7  15       29.35       22.10      7.09 o 
  -4   8  15        4.10      -13.68     14.09 o 
  -3   8  15        7.87        9.50      9.93 o 
  -2   8  15       13.16       17.50      5.45 o 
  -1   8  15        8.19        5.01      5.43 o 
   0   8  15       14.04       11.20      4.22 o 
  -3   9  15        1.37        3.05      7.93 o 
  -2   9  15        0.00        0.59      5.16 o 
  -1   9  15        0.51        2.56      5.21 o 
   0   9  15        0.43        1.12      5.06 o 
  -3  10  15        0.43        6.90      6.90 o 
  -2  10  15        0.31        6.96      5.70 o 
  -1  10  15       14.34        9.40      4.68 o 
   0  10  15        0.44       -8.05      8.05 o 
  -2  11  15        0.00       -4.57      6.38 o 
  -1  11  15       30.06       18.06      8.29 o 
  -4   0  16       77.45       70.43     18.68 o 
  -3   0  16        7.94        4.81      6.47 o 
  -2   0  16        0.60        7.22      5.82 o 
  -1   0  16        0.45        0.80      4.65 o 
   0   0  16        7.10       -3.59      6.09 o 
   1   0  16       22.10       20.70     11.72 o 
  -4   1  16      107.85      125.53     15.85 o 
  -3   1  16        1.79        6.49      4.87 o 
  -2   1  16        0.54       -1.35      3.82 o 
  -1   1  16       17.72       13.34      4.00 o 
   0   1  16        2.02       -4.99      4.99 o 
   1   1  16       14.05       15.61      7.99 o 
  -4   2  16        8.78       23.53     11.42 o 
  -3   2  16        0.48       -0.64      5.23 o 
  -2   2  16        1.56        0.28      4.34 o 
  -1   2  16       31.08       31.24      3.79 o 
   0   2  16        7.69        2.56      7.19 o 
   1   2  16       11.86       19.19      7.52 o 
  -4   3  16        1.65       -2.32     18.13 o 
  -3   3  16        0.35       -4.66      4.66 o 
  -2   3  16       34.34       27.42      5.30 o 
  -1   3  16        9.69        6.73      4.27 o 
   0   3  16        5.76       14.25      5.51 o 
   1   3  16        4.08        9.98      7.64 o 
  -4   4  16        0.06       -7.13      7.13 o 
  -3   4  16        0.47       -1.87      4.66 o 
  -2   4  16       34.23       30.75      5.06 o 
  -1   4  16        0.26       -3.80      3.80 o 
   0   4  16       14.88        7.61      7.50 o 
   1   4  16        1.12        3.74      7.95 o 
  -4   5  16        3.91        8.97      7.85 o 
  -3   5  16        2.42        6.27      5.35 o 
  -2   5  16        1.46        1.56      5.24 o 
  -1   5  16        1.50        2.16      3.62 o 
   0   5  16        1.58       -4.68      4.68 o 
  -3   6  16        0.17        7.09      6.93 o 
  -2   6  16        4.87        3.96      6.61 o 
  -1   6  16        0.33       -4.84      4.84 o 
   0   6  16        2.15       -1.59      5.86 o 
  -3   7  16        0.25        6.33      7.35 o 
  -2   7  16       15.95       16.09     10.32 o 
  -1   7  16        0.10       -3.46      4.93 o 
   0   7  16        1.57       11.92      5.32 o 
  -3   8  16        1.70       -2.15     11.09 o 
  -2   8  16        9.74       15.31      7.21 o 
  -1   8  16        0.37        9.01      6.05 o 
  -2   9  16       16.48        9.94     20.22 o 
  -1   9  16        2.72        3.90      5.70 o 
  -3   1  17        0.03       -6.26      6.26 o 
  -2   1  17        7.56        7.45      4.11 o 
  -1   1  17        0.39        1.84      6.22 o 
   0   1  17        5.97       -0.05      6.08 o 
  -3   2  17        0.16       -6.27      6.27 o 
  -2   2  17        4.04        4.63      4.16 o 
  -1   2  17        1.27       -0.01      6.82 o 
   0   2  17       20.49        9.25      6.52 o 
  -3   3  17        0.32       12.06      6.65 o 
  -2   3  17        2.18       16.23      6.30 o 
  -1   3  17        2.46        7.08      5.67 o 
   0   3  17        0.22       -2.51      6.51 o 
  -3   4  17        0.02       14.95     13.22 o 
  -2   4  17        0.02        0.23      5.29 o 
  -1   4  17        7.75       -2.50      9.10 o 
  -3   5  17        4.65       16.58      9.52 o 
  -2   5  17        0.14        7.46      5.46 o 
  -1   5  17        9.50       13.07      7.12 o 
  -2   6  17        0.12       -7.80      7.80 o 
  -1   6  17        4.99       -1.15      7.41 o 
  -2   0  18       23.22       46.44     16.90 o 
                                                 
